# Supplementary material for: K1+2xNi1−xFe2(AsO4)3 (x = 0,125): un nouvel arséniate à structure de type α-CrPO4
Source: Acta Crystallogr E Crystallogr Commun. 2017 Jan 24;73(Pt 2):239–45. doi: 10.1107/S2056989017000950 (PMC5290574; doi:10.1107/S2056989017000950)
Supplement: Supplementary file 1 [file e-73-00239-sup1.cif]

##############################################################################
#                                                                            #
# This CIF contains the data in a paper accepted for publication in          #
# Acta Crystallographica Section E. It conforms to the requirements of       #
# Notes for Authors for Acta Crystallographica Section E, and has been       #
# peer reviewed under the auspices of the IUCr Commission on Journals.       #
#                                                                            #
# Full details of the Crystallographic Information File format               #
# are given in the paper "The Crystallographic Information File (CIF):       #
# a New Standard Archive File for Crystallography" by S. R. Hall, F. H.      #
# Allen and I. D. Brown [Acta Cryst. (1991), A47, 655-685].                  #
#                                                                            #
# The current version of the core CIF dictionary is obtainable from          #
# ftp://ftp.iucr.org/pub/cif_core.dic.                                       #
#                                                                            #
# Software is freely available for graphical display of the structure(s)     #
# in this CIF. For information consult the CIF software page                 #
# http://www.iucr.org/resources/cif/software.                                #
#                                                                            #
# This file may be used for bona fide research purposes within the           #
# scientific community so long as proper attribution is given to the journal # 
# article from which it was obtained.                                        #
#                                                                            #
##############################################################################
data_I
_audit_creation_method     'SHELXL-2014/7'
_journal_date_recd_electronic     2016-12-21
_journal_date_accepted     2017-01-18
_journal_name_full     'Acta Crystallographica, Section E'
_journal_year     2017
_journal_volume     73
_journal_issue      2
_journal_page_first     239
_journal_page_last     245
_journal_paper_category     GI
_journal_paper_doi     10.1107/S2056989017000950
_journal_coeditor_code     VN2121
_publ_contact_author_name     'Ben Smail Ridha'
_publ_contact_author_address
;
Universit\'e de Tunis El Manar, Facult\'e des Sciences de Tunis,
Laboratoire de Mat\'eriaux, Cristallochimie et Thermodynamique Appliqu\'ee
2092 El Manar II, Tunis,
Tunisia
;
_publ_contact_author_email     'ridha_smail@yahoo.fr'
_publ_contact_author_fax     ?
_publ_contact_author_phone     ?
_publ_section_title
;
K~1 + 2x~Ni~1 -~ <i>~x~</i>Fe~2~(AsO~4~)~3~ (<i>x</i> = 0,125): un nouvel
ars\'eniate \`a structure de type \a-CrPO~4~
;
loop_
    _publ_author_name
    _publ_author_footnote
    _publ_author_address
    'Ben Smail, Ridha' .
;
Universit\'e de Tunis El Manar, Facult\'e des Sciences de Tunis,
Laboratoire de Mat\'eriaux, Cristallochimie et Thermodynamique Appliqu\'ee
2092 El Manar II, Tunis,
Tunisia
Universit\'e de Carthage,
Institut Pr\'eparatoire aux Etudes d'Ing\'enieurs de Nabeul,
Campus Universitaire, 8000 Mrazka, Nabeul, Tunisia
;
    'Zid, Mohamed Faouzi' .
;
Universit\'e de Tunis El Manar, Facult\'e des Sciences de Tunis,
Laboratoire de Mat\'eriaux, Cristallochimie et Thermodynamique Appliqu\'ee
2092 El Manar II, Tunis,
Tunisia
;
_publ_section_synopsis
;
A new arsenate K~1 + 2x~Ni~1 -~ <i>~x~</i>Fe~2~(AsO~4~)~3~ (<i>x</i> = 1/8) was
synthesized using a flux method and its crystal structure was determined from
single-crystal X-ray diffraction data. It appears closely related to the
<i>\a-</i>CrPO~4~ structure type. The proposed structural model was validated
by bond-valence-sum calculations, charge-distribution and Madelung energy
analyses
;
_chemical_name_systematic
;
Potassium nickel diiron(III) tris[arsenate(V)]
;
_chemical_name_common     ?
_chemical_formula_moiety     ?
_chemical_formula_sum     'As3 Fe2 K1.25 Ni0.88 O12'
_chemical_formula_iupac     'K1.25 Ni0.88 Fe2 (As O4)3'
_chemical_formula_weight     628.71
_chemical_melting_point     ?
_shelx_space_group_comment
;
The symmetry employed for this shelxl refinement is uniquely defined
by the following loop, which should always be used as a source of
symmetry information in preference to the above space-group names.
They are only intended as comments.
;
_space_group_crystal_system     orthorhombic
_space_group_name_H-M_alt     'I b m m'
_space_group_name_Hall     '-I 2c 2c'
loop_
    _space_group_symop_operation_xyz
    'x, y, z'
    '-x, -y, z+1/2'
    'x, -y, -z+1/2'
    '-x, y, -z'
    'x+1/2, y+1/2, z+1/2'
    '-x+1/2, -y+1/2, z+1'
    'x+1/2, -y+1/2, -z+1'
    '-x+1/2, y+1/2, -z+1/2'
    '-x, -y, -z'
    'x, y, -z-1/2'
    '-x, y, z-1/2'
    'x, -y, z'
    '-x+1/2, -y+1/2, -z+1/2'
    'x+1/2, y+1/2, -z'
    '-x+1/2, y+1/2, z'
    'x+1/2, -y+1/2, z+1/2'
_cell_length_a     6.737(2)
_cell_length_b     10.773(3)
_cell_length_c     13.574(3)
_cell_angle_alpha     90
_cell_angle_beta     90
_cell_angle_gamma     90
_cell_volume     985.2(5)
_cell_formula_units_Z     4
_cell_measurement_reflns_used     25
_cell_measurement_theta_min     10.83
_cell_measurement_theta_max     14.48
_cell_measurement_temperature     298(2)
_exptl_crystal_description     prism
_exptl_crystal_colour     brown
_exptl_crystal_size_max     0.252
_exptl_crystal_size_mid     0.182
_exptl_crystal_size_min     0.072
_exptl_crystal_density_diffrn     4.239
_exptl_crystal_density_meas     ?
_exptl_crystal_density_method     ?
_exptl_crystal_F_000     1181
_exptl_absorpt_coefficient_mu     15.161
_exptl_absorpt_correction_type     psi-scan
_exptl_absorpt_process_details
;
(North <i>et al.</i>, 1968)
;
_shelx_estimated_absorpt_T_min     0.051
_shelx_estimated_absorpt_T_max     0.336
_exptl_absorpt_correction_T_min     0.3724
_exptl_absorpt_correction_T_max     0.9992
_diffrn_ambient_temperature     298(2)
_diffrn_radiation_type     MoK\a
_diffrn_radiation_wavelength     0.71073
_diffrn_measurement_device_type     'Enraf--Nonius CAD-4'
_diffrn_measurement_method     \w/2\q
_diffrn_detector_area_resol_mean     ?
_diffrn_reflns_number     1323
_diffrn_reflns_av_R_equivalents     0.0256
_diffrn_reflns_theta_min     3.001
_diffrn_reflns_theta_max     26.953
_diffrn_reflns_theta_full     25.242
_diffrn_measured_fraction_theta_max     1.000
_diffrn_measured_fraction_theta_full     1.000
_diffrn_reflns_limit_h_min     -1
_diffrn_reflns_limit_h_max     8
_diffrn_reflns_limit_k_min     0
_diffrn_reflns_limit_k_max     13
_diffrn_reflns_limit_l_min     -17
_diffrn_reflns_limit_l_max     17
_diffrn_standards_number     2
_diffrn_standards_interval_count     120
_diffrn_standards_interval_time     ?
_diffrn_standards_decay_%     1
loop_
    _diffrn_standard_refln_index_h
    _diffrn_standard_refln_index_k
    _diffrn_standard_refln_index_l
    1 6 5
    3 -4 5
_refine_special_details     ?
_reflns_number_total     591
_reflns_number_gt     548
_reflns_threshold_expression     'I > 2\s(I)'
_refine_ls_structure_factor_coef     Fsqd
_refine_ls_matrix_type     full
_refine_ls_R_factor_all     0.0308
_refine_ls_R_factor_gt     0.0284
_refine_ls_wR_factor_gt     0.0872
_refine_ls_wR_factor_ref     0.0888
_refine_ls_goodness_of_fit_ref     1.102
_refine_ls_restrained_S_all     1.102
_refine_ls_number_reflns     591
_refine_ls_number_parameters     58
_refine_ls_number_restraints     0
_refine_ls_hydrogen_treatment     undef
_refine_ls_weighting_scheme     calc
_refine_ls_weighting_details
              'w=1/[\s^2^(Fo^2^)+(0.0629P)^2^+3.0716P] where P=(Fo^2^+2Fc^2^)/3'
_atom_sites_solution_hydrogens     .
_atom_sites_solution_primary     ?
_atom_sites_solution_secondary     ?
_refine_ls_shift/su_max     0.000
_refine_ls_shift/su_mean     0.000
_refine_diff_density_max     1.122
_refine_diff_density_min     -0.920
_refine_ls_extinction_method
;
SHELXL2014 (Sheldrick, 2015)
;
_refine_ls_extinction_coef     0.0016(3)
_refine_ls_extinction_expression
                                  'Fc^*^=kFc[1+0.001xFc^2^\l^3^/sin(2\q)]^-1/4^'
loop_
    _atom_type_symbol
    _atom_type_description
    _atom_type_scat_dispersion_real
    _atom_type_scat_dispersion_imag
    _atom_type_scat_source
    'As' 'As' 0.0499 2.0058
                         'International Tables Vol C Tables 4.2.6.8 and 6.1.1.4'
    'Fe' 'Fe' 0.3463 0.8444
                         'International Tables Vol C Tables 4.2.6.8 and 6.1.1.4'
    'Ni' 'Ni' 0.3393 1.1124
                         'International Tables Vol C Tables 4.2.6.8 and 6.1.1.4'
    'O' 'O' 0.0106 0.0060
                         'International Tables Vol C Tables 4.2.6.8 and 6.1.1.4'
    'K' 'K' 0.2009 0.2494
                         'International Tables Vol C Tables 4.2.6.8 and 6.1.1.4'
_computing_data_collection
;
CAD-4 EXPRESS (Duisenberg, 1992; Mac\'i\<cek & Yordanov, 1992)
;
_computing_cell_refinement
;
CAD-4 EXPRESS (Duisenberg, 1992; Mac\'i\<cek & Yordanov, 1992)
;
_computing_data_reduction
;
XCAD4 (Harms & Wocadlo, 1995)
;
_computing_structure_solution
;
SHELXS97 (Sheldrick, 2008)
;
_computing_structure_refinement
;
SHELXL2014 (Sheldrick, 2015)
;
_computing_molecular_graphics
;
DIAMOND (Brandenburg, 2006)
;
_computing_publication_material
;
WinGX (Farrugia, 2012) & publCIF (Westrip, 2010)
;
loop_
    _atom_site_type_symbol
    _atom_site_label
    _atom_site_fract_x
    _atom_site_fract_y
    _atom_site_fract_z
    _atom_site_U_iso_or_equiv
    _atom_site_adp_type
    _atom_site_calc_flag
    _atom_site_occupancy
    _atom_site_disorder_assembly
    _atom_site_disorder_group
    Fe Fe 0.2500 0.2500 0.63616(6) 0.0043(3) Uani d 1 . .
    Ni Ni 0.0000 0.5000 0.5000 0.0067(3) Uani d 0.875 . .
    K K1 0.0797(3) 0.0000 0.2500 0.0219(6) Uani d 1 . .
    K K2 0.5000 0.5000 0.5000 0.027(2) Uani d 0.25 . .
    As As1 0.2500 0.2500 0.42905(4) 0.0068(3) Uani d 1 . .
    As As2 0.07167(11) 0.5000 0.7500 0.0059(3) Uani d 1 . .
    O O1 0.2062(5) 0.3657(3) 0.5158(2) 0.0094(6) Uani d 1 . .
    O O2 -0.0672(6) 0.5000 0.6470(3) 0.0105(9) Uani d 1 . .
    O O3 0.0501(5) 0.2095(3) 0.3635(2) 0.0152(7) Uani d 1 . .
    O O4 0.2254(6) 0.3742(4) 0.7500 0.0093(9) Uani d 1 . .
loop_
    _atom_site_aniso_label
    _atom_site_aniso_U_11
    _atom_site_aniso_U_22
    _atom_site_aniso_U_33
    _atom_site_aniso_U_12
    _atom_site_aniso_U_13
    _atom_site_aniso_U_23
    Fe 0.0061(5) 0.0033(5) 0.0034(5) 0.0008(2) 0.000 0.000
    Ni 0.0090(7) 0.0057(6) 0.0054(6) 0.000 -0.0010(5) 0.000
    K1 0.0096(10) 0.0117(9) 0.0445(15) 0.000 0.000 0.000
    K2 0.009(4) 0.020(4) 0.053(7) 0.000 0.005(4) 0.000
    As1 0.0068(4) 0.0076(4) 0.0061(4) 0.00005(17) 0.000 0.000
    As2 0.0062(5) 0.0060(4) 0.0055(5) 0.000 0.000 0.000
    O1 0.0108(13) 0.0082(13) 0.0091(13) 0.0015(13) -0.0015(11) -0.0004(12)
    O2 0.011(2) 0.014(2) 0.007(2) 0.000 -0.0029(15) 0.000
    O3 0.0102(15) 0.0214(18) 0.0141(18) -0.0003(13) -0.0040(12) -0.0054(13)
    O4 0.010(2) 0.0054(18) 0.012(2) 0.0030(15) 0.000 0.000
_geom_special_details
;
 All esds (except the esd in the dihedral angle between two l.s. planes)
 are estimated using the full covariance matrix.  The cell esds are taken
 into account individually in the estimation of esds in distances, angles
 and torsion angles; correlations between esds in cell parameters are only
 used when they are defined by crystal symmetry.  An approximate (isotropic)
 treatment of cell esds is used for estimating esds involving l.s. planes.
;
loop_
    _geom_bond_atom_site_label_1
    _geom_bond_atom_site_label_2
    _geom_bond_site_symmetry_2
    _geom_bond_distance
    _geom_bond_publ_flag
    Fe O4 . 2.051(3) y
    Fe O4 13_556 2.051(3) y
    Fe O3 4_556 2.069(3) y
    Fe O3 7 2.069(3) y
    Fe O1 . 2.077(3) y
    Fe O1 6_554 2.077(3) y
    Fe As1 . 2.8113(12) ?
    Fe K2 6_554 3.6751(8) ?
    Fe K2 . 3.6751(8) ?
    Fe K1 5 3.8177(13) ?
    Fe K1 9_556 3.8177(13) ?
    Ni O1 . 2.017(3) y
    Ni O1 12_565 2.017(3) y
    Ni O1 4_556 2.017(3) y
    Ni O1 9_566 2.017(3) y
    Ni O2 . 2.047(5) y
    Ni O2 9_566 2.047(5) y
    Ni K2 1_455 3.3685(10) ?
    Ni K2 . 3.3685(10) ?
    K1 O3 . 2.740(3) y
    K1 O3 3 2.740(3) y
    K1 O3 12 2.740(3) y
    K1 O3 10_556 2.740(3) y
    K1 O4 5_444 2.745(5) y
    K1 O4 7_455 2.745(5) y
    K1 O2 14_546 2.759(5) y
    K1 O2 5_544 2.759(5) y
    K1 As2 5_544 3.314(2) ?
    K1 As2 5_444 3.423(2) ?
    K1 K2 5_444 3.4357(8) ?
    K1 K2 6_554 3.4357(8) ?
    K2 O1 9_666 2.461(3) y
    K2 O1 12_565 2.461(3) y
    K2 O1 4_656 2.461(3) y
    K2 O1 . 2.461(3) y
    K2 O3 14_556 2.939(4) y
    K2 O3 6_554 2.939(4) y
    K2 O3 15 2.939(4) y
    K2 O3 7 2.939(4) y
    K2 As1 9_666 3.3193(7) ?
    K2 As1 15 3.3193(7) ?
    K2 As1 7 3.3193(7) ?
    K2 As1 . 3.3193(7) ?
    As1 O3 6_554 1.672(3) y
    As1 O3 . 1.672(3) y
    As1 O1 6_554 1.740(3) y
    As1 O1 . 1.740(3) y
    As1 K2 6_554 3.3193(7) ?
    As1 K1 13 3.8049(9) ?
    As2 O2 10_557 1.682(4) y
    As2 O2 . 1.682(4) y
    As2 O4 . 1.706(4) y
    As2 O4 3_566 1.706(4) y
    As2 K1 5_455 3.314(2) ?
    As2 K1 5 3.423(2) ?
    O2 K1 5_455 2.759(5) ?
    O3 Fe 7_455 2.069(3) ?
    O3 K2 6_554 2.939(4) ?
    O4 Fe 13_556 2.051(3) ?
    O4 K1 5 2.745(5) ?
loop_
    _geom_angle_atom_site_label_1
    _geom_angle_atom_site_label_2
    _geom_angle_atom_site_label_3
    _geom_angle_site_symmetry_1
    _geom_angle_site_symmetry_3
    _geom_angle
    _geom_angle_publ_flag
    O4 Fe O4 . 13_556 82.21(17) ?
    O4 Fe O3 . 4_556 93.27(16) ?
    O4 Fe O3 13_556 4_556 86.55(15) ?
    O4 Fe O3 . 7 86.55(15) ?
    O4 Fe O3 13_556 7 93.27(16) ?
    O3 Fe O3 4_556 7 179.77(19) ?
    O4 Fe O1 . . 100.94(12) ?
    O4 Fe O1 13_556 . 175.01(13) ?
    O3 Fe O1 4_556 . 89.40(13) ?
    O3 Fe O1 7 . 90.79(14) ?
    O4 Fe O1 . 6_554 175.02(14) ?
    O4 Fe O1 13_556 6_554 100.94(12) ?
    O3 Fe O1 4_556 6_554 90.79(14) ?
    O3 Fe O1 7 6_554 89.40(13) ?
    O1 Fe O1 . 6_554 76.19(17) ?
    O4 Fe As1 . . 138.90(9) ?
    O4 Fe As1 13_556 . 138.90(9) ?
    O3 Fe As1 4_556 . 90.12(9) ?
    O3 Fe As1 7 . 90.12(9) ?
    O1 Fe As1 . . 38.10(8) ?
    O1 Fe As1 6_554 . 38.09(8) ?
    O4 Fe K2 . 6_554 145.08(12) ?
    O4 Fe K2 13_556 6_554 86.44(10) ?
    O3 Fe K2 4_556 6_554 53.01(10) ?
    O3 Fe K2 7 6_554 127.13(9) ?
    O1 Fe K2 . 6_554 88.80(9) ?
    O1 Fe K2 6_554 6_554 39.59(9) ?
    As1 Fe K2 . 6_554 59.807(14) ?
    O4 Fe K2 . . 86.44(10) ?
    O4 Fe K2 13_556 . 145.08(12) ?
    O3 Fe K2 4_556 . 127.13(9) ?
    O3 Fe K2 7 . 53.01(10) ?
    O1 Fe K2 . . 39.59(9) ?
    O1 Fe K2 6_554 . 88.80(9) ?
    As1 Fe K2 . . 59.807(14) ?
    K2 Fe K2 6_554 . 119.61(3) ?
    O4 Fe K1 . 5 44.10(12) ?
    O4 Fe K1 13_556 5 96.21(11) ?
    O3 Fe K1 4_556 5 135.79(11) ?
    O3 Fe K1 7 5 44.07(9) ?
    O1 Fe K1 . 5 88.72(9) ?
    O1 Fe K1 6_554 5 131.25(10) ?
    As1 Fe K1 . 5 113.876(15) ?
    K2 Fe K1 6_554 5 170.81(3) ?
    K2 Fe K1 . 5 54.545(14) ?
    O4 Fe K1 . 9_556 96.21(11) ?
    O4 Fe K1 13_556 9_556 44.10(12) ?
    O3 Fe K1 4_556 9_556 44.07(9) ?
    O3 Fe K1 7 9_556 135.79(11) ?
    O1 Fe K1 . 9_556 131.25(10) ?
    O1 Fe K1 6_554 9_556 88.72(9) ?
    As1 Fe K1 . 9_556 113.876(15) ?
    K2 Fe K1 6_554 9_556 54.545(15) ?
    K2 Fe K1 . 9_556 170.81(3) ?
    K1 Fe K1 5 9_556 132.25(3) ?
    O1 Ni O1 . 12_565 91.64(18) ?
    O1 Ni O1 . 4_556 88.36(18) ?
    O1 Ni O1 12_565 4_556 180.0 ?
    O1 Ni O1 . 9_566 180.0 ?
    O1 Ni O1 12_565 9_566 88.36(18) ?
    O1 Ni O1 4_556 9_566 91.64(18) ?
    O1 Ni O2 . . 92.81(13) ?
    O1 Ni O2 12_565 . 92.81(13) ?
    O1 Ni O2 4_556 . 87.19(13) ?
    O1 Ni O2 9_566 . 87.19(13) ?
    O1 Ni O2 . 9_566 87.19(13) ?
    O1 Ni O2 12_565 9_566 87.19(13) ?
    O1 Ni O2 4_556 9_566 92.81(13) ?
    O1 Ni O2 9_566 9_566 92.81(13) ?
    O2 Ni O2 . 9_566 180.0 ?
    O1 Ni K2 . 1_455 133.53(9) ?
    O1 Ni K2 12_565 1_455 133.53(9) ?
    O1 Ni K2 4_556 1_455 46.47(9) ?
    O1 Ni K2 9_566 1_455 46.47(9) ?
    O2 Ni K2 . 1_455 77.21(12) ?
    O2 Ni K2 9_566 1_455 102.79(12) ?
    O1 Ni K2 . . 46.47(9) ?
    O1 Ni K2 12_565 . 46.47(9) ?
    O1 Ni K2 4_556 . 133.53(9) ?
    O1 Ni K2 9_566 . 133.53(9) ?
    O2 Ni K2 . . 102.79(12) ?
    O2 Ni K2 9_566 . 77.21(12) ?
    K2 Ni K2 1_455 . 180.0 ?
    O3 K1 O3 . 3 171.66(16) ?
    O3 K1 O3 . 12 110.90(15) ?
    O3 K1 O3 3 12 68.45(15) ?
    O3 K1 O3 . 10_556 68.45(15) ?
    O3 K1 O3 3 10_556 110.90(15) ?
    O3 K1 O3 12 10_556 171.66(16) ?
    O3 K1 O4 . 5_444 110.09(12) ?
    O3 K1 O4 3 5_444 61.98(9) ?
    O3 K1 O4 12 5_444 61.98(9) ?
    O3 K1 O4 10_556 5_444 110.09(12) ?
    O3 K1 O4 . 7_455 61.98(9) ?
    O3 K1 O4 3 7_455 110.09(12) ?
    O3 K1 O4 12 7_455 110.09(12) ?
    O3 K1 O4 10_556 7_455 61.98(9) ?
    O4 K1 O4 5_444 7_455 59.17(17) ?
    O3 K1 O2 . 14_546 77.16(9) ?
    O3 K1 O2 3 14_546 110.34(10) ?
    O3 K1 O2 12 14_546 77.16(9) ?
    O3 K1 O2 10_556 14_546 110.34(10) ?
    O4 K1 O2 5_444 14_546 138.57(8) ?
    O4 K1 O2 7_455 14_546 138.57(8) ?
    O3 K1 O2 . 5_544 110.34(10) ?
    O3 K1 O2 3 5_544 77.16(9) ?
    O3 K1 O2 12 5_544 110.34(10) ?
    O3 K1 O2 10_556 5_544 77.16(9) ?
    O4 K1 O2 5_444 5_544 138.57(8) ?
    O4 K1 O2 7_455 5_544 138.57(8) ?
    O2 K1 O2 14_546 5_544 60.88(19) ?
    O3 K1 As2 . 5_544 94.17(8) ?
    O3 K1 As2 3 5_544 94.17(8) ?
    O3 K1 As2 12 5_544 94.17(8) ?
    O3 K1 As2 10_556 5_544 94.17(8) ?
    O4 K1 As2 5_444 5_544 150.41(9) ?
    O4 K1 As2 7_455 5_544 150.41(9) ?
    O2 K1 As2 14_546 5_544 30.44(9) ?
    O2 K1 As2 5_544 5_544 30.44(9) ?
    O3 K1 As2 . 5_444 85.83(8) ?
    O3 K1 As2 3 5_444 85.83(8) ?
    O3 K1 As2 12 5_444 85.83(8) ?
    O3 K1 As2 10_556 5_444 85.83(8) ?
    O4 K1 As2 5_444 5_444 29.59(9) ?
    O4 K1 As2 7_455 5_444 29.59(9) ?
    O2 K1 As2 14_546 5_444 149.56(9) ?
    O2 K1 As2 5_544 5_444 149.56(9) ?
    As2 K1 As2 5_544 5_444 180.0 ?
    O3 K1 K2 . 5_444 122.97(7) ?
    O3 K1 K2 3 5_444 55.47(7) ?
    O3 K1 K2 12 5_444 122.97(7) ?
    O3 K1 K2 10_556 5_444 55.47(7) ?
    O4 K1 K2 5_444 5_444 82.19(3) ?
    O4 K1 K2 7_455 5_444 82.19(3) ?
    O2 K1 K2 14_546 5_444 129.43(10) ?
    O2 K1 K2 5_544 5_444 68.55(9) ?
    As2 K1 K2 5_544 5_444 98.99(3) ?
    As2 K1 K2 5_444 5_444 81.01(3) ?
    O3 K1 K2 . 6_554 55.46(7) ?
    O3 K1 K2 3 6_554 122.97(7) ?
    O3 K1 K2 12 6_554 55.47(7) ?
    O3 K1 K2 10_556 6_554 122.97(7) ?
    O4 K1 K2 5_444 6_554 82.19(3) ?
    O4 K1 K2 7_455 6_554 82.19(3) ?
    O2 K1 K2 14_546 6_554 68.55(9) ?
    O2 K1 K2 5_544 6_554 129.43(10) ?
    As2 K1 K2 5_544 6_554 98.99(3) ?
    As2 K1 K2 5_444 6_554 81.01(3) ?
    K2 K1 K2 5_444 6_554 162.02(6) ?
    O1 K2 O1 9_666 12_565 108.00(14) ?
    O1 K2 O1 9_666 4_656 72.00(14) ?
    O1 K2 O1 12_565 4_656 180.0 ?
    O1 K2 O1 9_666 . 180.0 ?
    O1 K2 O1 12_565 . 72.00(14) ?
    O1 K2 O1 4_656 . 108.00(14) ?
    O1 K2 O3 9_666 14_556 60.73(10) ?
    O1 K2 O3 12_565 14_556 65.57(10) ?
    O1 K2 O3 4_656 14_556 114.43(10) ?
    O1 K2 O3 . 14_556 119.27(10) ?
    O1 K2 O3 9_666 6_554 119.27(10) ?
    O1 K2 O3 12_565 6_554 114.43(10) ?
    O1 K2 O3 4_656 6_554 65.57(10) ?
    O1 K2 O3 . 6_554 60.73(10) ?
    O3 K2 O3 14_556 6_554 180.0 ?
    O1 K2 O3 9_666 15 65.57(10) ?
    O1 K2 O3 12_565 15 60.73(10) ?
    O1 K2 O3 4_656 15 119.27(10) ?
    O1 K2 O3 . 15 114.43(10) ?
    O3 K2 O3 14_556 15 79.69(13) ?
    O3 K2 O3 6_554 15 100.31(13) ?
    O1 K2 O3 9_666 7 114.43(10) ?
    O1 K2 O3 12_565 7 119.27(10) ?
    O1 K2 O3 4_656 7 60.73(10) ?
    O1 K2 O3 . 7 65.57(10) ?
    O3 K2 O3 14_556 7 100.31(13) ?
    O3 K2 O3 6_554 7 79.69(13) ?
    O3 K2 O3 15 7 180.0 ?
    O1 K2 As1 9_666 9_666 30.70(7) ?
    O1 K2 As1 12_565 9_666 84.61(7) ?
    O1 K2 As1 4_656 9_666 95.39(7) ?
    O1 K2 As1 . 9_666 149.30(7) ?
    O3 K2 As1 14_556 9_666 30.21(6) ?
    O3 K2 As1 6_554 9_666 149.79(6) ?
    O3 K2 As1 15 9_666 67.56(7) ?
    O3 K2 As1 7 9_666 112.44(7) ?
    O1 K2 As1 9_666 15 84.61(7) ?
    O1 K2 As1 12_565 15 30.70(7) ?
    O1 K2 As1 4_656 15 149.30(7) ?
    O1 K2 As1 . 15 95.39(7) ?
    O3 K2 As1 14_556 15 67.56(7) ?
    O3 K2 As1 6_554 15 112.44(7) ?
    O3 K2 As1 15 15 30.21(6) ?
    O3 K2 As1 7 15 149.79(6) ?
    As1 K2 As1 9_666 15 71.54(2) ?
    O1 K2 As1 9_666 7 95.39(7) ?
    O1 K2 As1 12_565 7 149.30(7) ?
    O1 K2 As1 4_656 7 30.70(7) ?
    O1 K2 As1 . 7 84.61(7) ?
    O3 K2 As1 14_556 7 112.44(7) ?
    O3 K2 As1 6_554 7 67.56(7) ?
    O3 K2 As1 15 7 149.79(6) ?
    O3 K2 As1 7 7 30.21(6) ?
    As1 K2 As1 9_666 7 108.46(2) ?
    As1 K2 As1 15 7 180.00(2) ?
    O1 K2 As1 9_666 . 149.30(7) ?
    O1 K2 As1 12_565 . 95.39(7) ?
    O1 K2 As1 4_656 . 84.61(7) ?
    O1 K2 As1 . . 30.70(7) ?
    O3 K2 As1 14_556 . 149.79(6) ?
    O3 K2 As1 6_554 . 30.21(6) ?
    O3 K2 As1 15 . 112.44(7) ?
    O3 K2 As1 7 . 67.56(7) ?
    As1 K2 As1 9_666 . 180.0 ?
    As1 K2 As1 15 . 108.46(2) ?
    As1 K2 As1 7 . 71.54(2) ?
    O3 As1 O3 6_554 . 115.7(2) ?
    O3 As1 O1 6_554 6_554 114.24(16) ?
    O3 As1 O1 . 6_554 108.02(17) ?
    O3 As1 O1 6_554 . 108.02(17) ?
    O3 As1 O1 . . 114.24(16) ?
    O1 As1 O1 6_554 . 94.9(2) ?
    O3 As1 Fe 6_554 . 122.14(12) ?
    O3 As1 Fe . . 122.14(12) ?
    O1 As1 Fe 6_554 . 47.43(10) ?
    O1 As1 Fe . . 47.43(10) ?
    O3 As1 K2 6_554 . 62.21(12) ?
    O3 As1 K2 . . 140.81(12) ?
    O1 As1 K2 6_554 . 107.41(11) ?
    O1 As1 K2 . . 46.24(11) ?
    Fe As1 K2 . . 73.134(11) ?
    O3 As1 K2 6_554 6_554 140.80(12) ?
    O3 As1 K2 . 6_554 62.21(12) ?
    O1 As1 K2 6_554 6_554 46.23(11) ?
    O1 As1 K2 . 6_554 107.41(11) ?
    Fe As1 K2 . 6_554 73.134(11) ?
    K2 As1 K2 . 6_554 146.27(2) ?
    O3 As1 K1 6_554 . 95.04(13) ?
    O3 As1 K1 . . 39.86(12) ?
    O1 As1 K1 6_554 . 88.62(11) ?
    O1 As1 K1 . . 152.66(11) ?
    Fe As1 K1 . . 129.701(14) ?
    K2 As1 K1 . . 155.88(2) ?
    K2 As1 K1 6_554 . 57.180(19) ?
    O3 As1 K1 6_554 13 39.86(12) ?
    O3 As1 K1 . 13 95.04(13) ?
    O1 As1 K1 6_554 13 152.66(11) ?
    O1 As1 K1 . 13 88.62(11) ?
    Fe As1 K1 . 13 129.701(14) ?
    K2 As1 K1 . 13 57.180(18) ?
    K2 As1 K1 6_554 13 155.88(2) ?
    K1 As1 K1 . 13 100.60(3) ?
    O2 As2 O2 10_557 . 112.4(3) ?
    O2 As2 O4 10_557 . 109.74(11) ?
    O2 As2 O4 . . 109.74(11) ?
    O2 As2 O4 10_557 3_566 109.74(11) ?
    O2 As2 O4 . 3_566 109.74(11) ?
    O4 As2 O4 . 3_566 105.2(3) ?
    O2 As2 K1 10_557 5_455 56.20(15) ?
    O2 As2 K1 . 5_455 56.20(15) ?
    O4 As2 K1 . 5_455 127.38(15) ?
    O4 As2 K1 3_566 5_455 127.38(15) ?
    O2 As2 K1 10_557 5 123.80(15) ?
    O2 As2 K1 . 5 123.80(15) ?
    O4 As2 K1 . 5 52.62(15) ?
    O4 As2 K1 3_566 5 52.62(15) ?
    K1 As2 K1 5_455 5 180.0 ?
    As1 O1 Ni . . 123.99(17) ?
    As1 O1 Fe . . 94.47(13) ?
    Ni O1 Fe . . 127.73(17) ?
    As1 O1 K2 . . 103.06(15) ?
    Ni O1 K2 . . 97.08(12) ?
    Fe O1 K2 . . 107.88(13) ?
    As2 O2 Ni . . 133.4(2) ?
    As2 O2 K1 . 5_455 93.36(19) ?
    Ni O2 K1 . 5_455 133.23(19) ?
    As1 O3 Fe . 7_455 136.97(19) ?
    As1 O3 K1 . . 117.12(17) ?
    Fe O3 K1 7_455 . 104.24(13) ?
    As1 O3 K2 . 6_554 87.58(13) ?
    Fe O3 K2 7_455 6_554 92.78(12) ?
    K1 O3 K2 . 6_554 74.37(9) ?
    As2 O4 Fe . . 124.58(13) ?
    As2 O4 Fe . 13_556 124.58(13) ?
    Fe O4 Fe . 13_556 97.79(17) ?
    As2 O4 K1 . 5 97.79(18) ?
    Fe O4 K1 . 5 104.58(14) ?
    Fe O4 K1 13_556 5 104.58(14) ?
_shelx_hkl_file
;
  -1   0 -17 13.7796 5.66434   1-0.38568 0.28010-0.82869 0.82864-0.40561-0.48452
  -1   0 -15 61.0207 4.54852   1-0.39667 0.29110-0.85004 0.84999-0.34651-0.43890
  -1   0 -13 88.9521 7.45641   1-0.40707 0.30151-0.86763 0.86760-0.28544-0.39525
  -1   0 -11 922.447 21.9184   1-0.41733 0.31178-0.88139 0.88137-0.22121-0.35476
  -1   0  -9 3776.60 39.8948   1-0.42823 0.32269-0.89083 0.89081-0.15157-0.31968
  -1   0  -7 110.697 6.77174   1-0.44136 0.33583-0.89444 0.89442-0.07142-0.29511
  -1   0  -5 781.697 13.3781   1-0.46068 0.35516-0.88687 0.88687 0.03347-0.29528
  -1   0  -3 1168.53 12.2335   1-0.49917 0.39366-0.83769 0.83769 0.22127-0.37836
  -1   0  -1 300.878 3.61886   1-0.49007 0.38457-0.16977 0.16978 0.85492-0.90729
  -1   0   1 307.695 4.98866   1 0.13388-0.23937 0.90573-0.90571 0.40220-0.34985
  -1   0   3 1136.38 13.4536   1 0.22581-0.33129 0.93726-0.93723 0.26561-0.10854
  -1   0   5 819.357  14.174   1 0.25177-0.35724 0.93396-0.93393 0.25360 0.00819
  -1   0   7  117.85 6.99196   1 0.26206-0.36752 0.92537-0.92533 0.27386 0.09265
  -1   0   9 3786.40 39.1816   1 0.26583-0.37128 0.91385-0.91380 0.30693 0.16430
  -1   0  11 857.185  20.719   1 0.26589-0.37133 0.89964-0.89959 0.34633 0.22962
  -1   0  13 91.6323 7.29656   1 0.26337-0.36880 0.88265-0.88259 0.38932 0.29135
  -1   0  15 68.1015 6.05909   1 0.25878-0.36420 0.86269-0.86262 0.43453 0.35086
  -1   0  17 11.7243 5.29742   1 0.25234-0.35775 0.83951-0.83944 0.48121 0.40890
  -1   1  16 169.268 11.5887   1 0.27917-0.38459 0.87555-0.80950 0.39432 0.44343
  -1   1  14-3.48815 5.13442   1 0.28858-0.39401 0.89581-0.82978 0.33799 0.39505
  -1   1  12 444.927 15.7959   1 0.29716-0.40260 0.91267-0.84665 0.28054 0.34777
  -1   1  10 7.22303 1.57885   1 0.30519-0.41064 0.92619-0.86017 0.22138 0.30222
  -1   1   8 499.234 13.8346   1 0.31312-0.41858 0.93623-0.87022 0.15932 0.25955
  -1   1   6 60.6411 4.25309   1 0.32180-0.42727 0.94230-0.87630 0.09190 0.22225
  -1   1   4 454.812 10.0055   1 0.33332-0.43880 0.94269-0.87669 0.01264 0.19680
  -1   1   2 24.9029 1.98065   1 0.35457-0.46007 0.92939-0.86340-0.10201 0.20672
  -1   1   0 1199.51 9.09847   1 0.42263-0.52813 0.79318-0.72720-0.43827 0.43826
  -1   1  -2 36.9654 2.59618   1-0.23365 0.12814-0.86817 0.93415-0.43784 0.33311
  -1   1  -4  472.58 10.2654   1-0.34826 0.24273-0.90322 0.96919-0.25077 0.04133
  -1   1  -6 63.0586 4.85119   1-0.36979 0.26426-0.89602 0.96198-0.24571-0.06846
  -1   1  -8 509.147 14.0658   1-0.37653 0.27099-0.88539 0.95134-0.27254-0.14635
  -1   1 -10 10.3286 1.70078   1-0.37769 0.27213-0.87234 0.93829-0.31040-0.21320
  -1   1 -12 487.799 16.9107   1-0.37571 0.27014-0.85672 0.92266-0.35336-0.27497
  -1   1 -14 5.53594 4.64393   1-0.37149 0.26592-0.83829 0.90423-0.39907-0.33398
  -1   1 -16  206.55 12.7805   1-0.36541 0.25982-0.81681 0.88274-0.44643-0.39133
  -1   2 -17 108.546 9.52763   1-0.33505 0.22946-0.77474 0.90664-0.53622-0.35390
  -1   2 -13 83.6108 7.00622   1-0.33607 0.23049-0.81752 0.94943-0.46769-0.21299
  -1   2 -11 952.592  22.411   1-0.33034 0.22478-0.83336 0.96528-0.44316-0.13280
  -1   2  -9 1713.01 26.8697   1-0.31748 0.21192-0.84452 0.97644-0.43128-0.03996
  -1   2  -7 3.04931 2.76126   1-0.29137 0.18583-0.84762 0.97955-0.44346 0.07694
  -1   2  -5 3239.66 25.5854   1-0.23445 0.12892-0.82854 0.96048-0.50850 0.24670
  -1   2  -3 364.029  6.2822   1-0.08119-0.02433-0.70367 0.83562-0.70592 0.54884
  -1   2  -1  19.966 1.38655   1 0.30845-0.41397-0.01227 0.14423-0.95113 0.89877
  -1   2   1 19.5457 1.52508   1 0.43899-0.54450 0.69531-0.56335-0.56890 0.62126
  -1   2   3 365.332 7.42064   1 0.40712-0.51261 0.86743-0.73546-0.28580 0.44288
  -1   2   5 3012.00 25.8576   1 0.37956-0.48505 0.91680-0.78483-0.12369 0.38549
  -1   2   7 6.69821 2.65427   1 0.35982-0.46529 0.93292-0.80094-0.01008 0.37660
  -1   2   9 1795.17 27.0042   1 0.34431-0.44978 0.93531-0.80332 0.08111 0.39013
  -1   2  11 982.148 22.3548   1 0.33090-0.43636 0.92992-0.79792 0.16034 0.41562
  -1   2  13 89.1539 6.98441   1 0.31836-0.42381 0.91900-0.78699 0.23251 0.44817
  -1   2  15 0.62099  4.6053   1 0.30596-0.41140 0.90347-0.77146 0.30019 0.48521
  -1   2  17  75.181 6.20082   1 0.29321-0.39864 0.88369-0.75167 0.36485 0.52526
  -1   3  16 189.229 13.1625   1 0.31704-0.42248 0.90785-0.70987 0.27436 0.56340
  -1   3  14 10.5718 6.27089   1 0.33184-0.43729 0.92194-0.72396 0.19968 0.53336
  -1   3  12 174.101 9.85016   1 0.34682-0.45228 0.93027-0.73230 0.11940 0.50892
  -1   3  10 48.9633 4.03528   1 0.36256-0.46803 0.93141-0.73344 0.03083 0.49277
  -1   3   8 563.229 13.8196   1 0.37984-0.48532 0.92230-0.72434-0.07061 0.48950
  -1   3   6 65.0815 4.46768   1 0.39951-0.50500 0.89607-0.69812-0.19319 0.50736
  -1   3   4 6.94617 0.79649   1 0.42154-0.52704 0.83547-0.63753-0.35234 0.56178
  -1   3   2 10.9139 0.78552   1 0.43819-0.54370 0.69190-0.49397-0.57366 0.67838
  -1   3   0 1388.90 10.6456   1 0.39917-0.50469 0.33986-0.14194-0.85148 0.85148
  -1   3  -2 11.3449 1.02653   1 0.19613-0.30166-0.24329 0.44121-0.94992 0.84521
  -1   3  -4 5.18452 0.65703   1-0.03649-0.06905-0.61509 0.81300-0.78766 0.57822
  -1   3  -6 55.1724 4.12614   1-0.16577 0.06022-0.74240 0.94031-0.64916 0.33501
  -1   3  -8 554.821 13.5947   1-0.23183 0.12627-0.78091 0.97881-0.58006 0.16119
  -1   3 -10 46.8002 4.05548   1-0.26789 0.16232-0.78837 0.98626-0.55385 0.03025
  -1   3 -12 172.972 10.0926   1-0.28842 0.18284-0.78228 0.98016-0.55217-0.07615
  -1   3 -14 19.9283 2.56234   1-0.29983 0.19424-0.76857 0.96645-0.56518-0.16785
  -1   3 -16 191.375  12.596   1-0.30524 0.19964-0.74946 0.94733-0.58751-0.25024
  -1   4 -15 128.477 9.82589   1-0.26745 0.16185-0.71331 0.97715-0.64785-0.13754
  -1   4 -13 74.6199 6.23884   1-0.25230 0.14671-0.72453 0.98838-0.64144-0.03923
  -1   4 -11 355.858 13.0425   1-0.22750 0.12192-0.72598 0.98984-0.64904 0.07308
  -1   4  -9 1113.55 20.0194   1-0.18766 0.08209-0.71118 0.97504-0.67754 0.20631
  -1   4  -7 158.641 6.53523   1-0.12281 0.01724-0.66491 0.92878-0.73680 0.37029
  -1   4  -5 3028.63 22.6543   1-0.01607-0.08948-0.55120 0.81508-0.83426 0.57247
  -1   4  -3 499.641 7.86484   1 0.14656-0.25210-0.30230 0.56618-0.94189 0.78482
  -1   4  -1 22.8091 1.58464   1 0.32206-0.42760 0.10020 0.16369-0.94136 0.88901
  -1   4   1 21.1368 1.60957   1 0.41717-0.52269 0.47833-0.21443-0.77267 0.82503
  -1   4   3  496.76 8.57513   1 0.43553-0.54104 0.70614-0.44224-0.55812 0.71521
  -1   4   5 3116.05 25.4549   1 0.42496-0.53046 0.82412-0.56021-0.37427 0.63607
  -1   4   7 148.776 7.27671   1 0.40757-0.51307 0.88465-0.62073-0.22615 0.59268
  -1   4   9 1033.92 19.8193   1 0.38961-0.49509 0.91505-0.65112-0.10385 0.57510
  -1   4  11 341.575 12.8655   1 0.37233-0.47781 0.92805-0.66412 0.00111 0.57486
  -1   4  13 88.1282 6.87116   1 0.35571-0.46117 0.92979-0.66584 0.09435 0.58633
  -1   4  15 138.731 10.8857   1 0.33939-0.44485 0.92334-0.65939 0.17949 0.60592
  -1   5  16  91.904 7.45374   1 0.34230-0.44775 0.92411-0.59418 0.16973 0.66804
  -1   5  14 2.98129 3.81791   1 0.35941-0.46488 0.92955-0.59963 0.08179 0.65126
  -1   5  12 260.687 12.3545   1 0.37633-0.48181 0.92634-0.59643-0.01350 0.64183
  -1   5  10 0.80723 2.67727   1 0.39313-0.49862 0.91171-0.58181-0.11880 0.64241
  -1   5   8 147.482 7.18363   1 0.40947-0.51497 0.88071-0.55082-0.23778 0.65668
  -1   5   6 1.69673 2.15441   1 0.42387-0.52938 0.82428-0.49440-0.37514 0.68931
  -1   5   4 537.357 10.1151   1 0.43182-0.53734 0.72608-0.39620-0.53494 0.74440
  -1   5   2 2.70354 1.52591   1 0.42160-0.52713 0.55973-0.22985-0.71329 0.81802
  -1   5   0 123.884 4.20346   1 0.37048-0.47602 0.30030 0.02957-0.87888 0.87890
  -1   5  -2   3.146 0.54816   1 0.26082-0.36637-0.02453 0.35439-0.96505 0.86035
  -1   5  -4 508.835 9.04889   1 0.11949-0.22504-0.31197 0.64182-0.94256 0.73314
  -1   5  -6    0.00 1.71902   1-0.00472-0.10085-0.49673 0.82658-0.86792 0.55378
  -1   5  -8 136.398 6.52818   1-0.09419-0.01139-0.59553 0.92537-0.79783 0.37897
  -1   5 -10 4.50454 2.05603   1-0.15456 0.04897-0.64293 0.97276-0.75021 0.22662
  -1   5 -12  278.23 12.0642   1-0.19481 0.08921-0.66156 0.99138-0.72419 0.09588
  -1   5 -14 3.60597 3.29179   1-0.22153 0.11592-0.66326 0.99308-0.71489-0.01814
  -1   5 -16 80.5424 6.90112   1-0.23887 0.13325-0.65397 0.98378-0.71786-0.11989
  -1   6 -15 1.31012 4.63198   1-0.19538 0.08976-0.60012 0.99590-0.77572-0.00966
  -1   6 -13 106.507 7.59061   1-0.16823 0.06262-0.59682 0.99261-0.78458 0.10392
  -1   6 -11 519.604 15.6789   1-0.12925 0.02365-0.57699 0.97278-0.80650 0.23056
  -1   6  -9 1134.40 19.8485   1-0.07411-0.03148-0.53173 0.92753-0.84370 0.37248
  -1   6  -7 22.5138 1.63306   1 0.00224-0.10782-0.44637 0.84218-0.89488 0.52837
  -1   6  -5 2718.13 23.3646   1 0.10224-0.20781-0.30125 0.69707-0.94806 0.68628
  -1   6  -3 203.701  5.9979   1 0.21725-0.32282-0.08485 0.48067-0.97241 0.81535
  -1   6  -1 13.8736 1.35301   1 0.32178-0.42733 0.17820 0.21763-0.92984 0.87750
  -1   6   1 16.5058 1.48363   1 0.39056-0.49610 0.42738-0.03154-0.81526 0.86764
  -1   6   3 212.384 6.44994   1 0.42131-0.52685 0.61858-0.22274-0.66308 0.82017
  -1   6   5 2818.65  25.729   1 0.42715-0.53267 0.74814-0.35229-0.50759 0.76941
  -1   6   7 19.9218 1.59768   1 0.42029-0.52581 0.83098-0.43512-0.36423 0.73077
  -1   6   9 1115.20 20.9615   1 0.40767-0.51317 0.88205-0.48618-0.23592 0.70718
  -1   6  11 497.194 16.1582   1 0.39252-0.49801 0.91169-0.51581-0.12097 0.69695
  -1   6  13 96.2747 7.07277   1 0.37619-0.48167 0.92634-0.53046-0.01675 0.69744
  -1   7  14 9.81029 5.34525   1 0.37287-0.47836 0.92777-0.46591-0.01121 0.74427
  -1   7  12 123.865 8.89484   1 0.38892-0.49441 0.91415-0.45230-0.11382 0.74216
  -1   7  10  28.155 2.08763   1 0.40333-0.50884 0.88692-0.42507-0.22486 0.74848
  -1   7   8 520.664 13.8483   1 0.41499-0.52050 0.84145-0.37961-0.34583 0.76473
  -1   7   6 55.5816 3.93829   1 0.42153-0.52706 0.77089-0.30906-0.47736 0.79154
  -1   7   4 84.7517 4.52883   1 0.41854-0.52408 0.66604-0.20422-0.61728 0.82674
  -1   7   2 3.05962 1.73162   1 0.39879-0.50433 0.51758-0.05577-0.75691 0.86165
  -1   7   0 1132.39 14.5181   1 0.35366-0.45921 0.32375 0.13806-0.87749 0.87751
  -1   7  -2-1.78747 1.92516   1 0.27960-0.38516 0.10223 0.35958-0.95462 0.84992
  -1   7  -4  81.875 4.20623   1 0.18570-0.29128-0.10997 0.57177-0.97642 0.76701
  -1   7  -6 62.7166 4.18706   1 0.09002-0.19560-0.27988 0.74166-0.95582 0.64168
  -1   7  -8 527.285 13.0189   1 0.00668-0.11227-0.39778 0.85956-0.91748 0.49863
  -1   7 -10 31.1449 2.45394   1-0.05948-0.04613-0.47148 0.93325-0.87990 0.35632
  -1   7 -12 123.966 8.60869   1-0.10954 0.00392-0.51304 0.97481-0.85138 0.22308
  -1   7 -14 17.3695 2.13711   1-0.14646 0.04083-0.53231 0.99407-0.83382 0.10080
  -1   8 -13 9.15689 4.53867   1-0.09392-0.01171-0.45051 0.97824-0.88785 0.20720
  -1   8 -11 344.314 12.8405   1-0.04853-0.05709-0.41335 0.94109-0.90931 0.33337
  -1   8  -9 1817.52 26.0351   1 0.00950-0.11511-0.34977 0.87752-0.93681 0.46560
  -1   8  -7 87.1457 5.49283   1 0.08064-0.18624-0.25193 0.77969-0.96439 0.59790
  -1   8  -5 788.639 14.2418   1 0.16189-0.26748-0.11448 0.64224-0.98014 0.71837
  -1   8  -3 420.409 9.73886   1 0.24489-0.35047 0.05873 0.46904-0.96774 0.81069
  -1   8  -1 128.842 5.65594   1 0.31750-0.42307 0.24975 0.27802-0.91472 0.86238
  -1   8   1 157.754 6.04368   1 0.37021-0.47577 0.43259 0.09519-0.82199 0.87437
  -1   8   3 441.562 10.6235   1 0.40103-0.50658 0.58722-0.05943-0.70298 0.86008
  -1   8   5 795.944 15.3197   1 0.41405-0.51959 0.70668-0.17888-0.57358 0.83541
  -1   8   7 97.6408 6.10639   1 0.41493-0.52045 0.79359-0.26579-0.44483 0.81138
  -1   8   9 1876.19 28.6033   1 0.40825-0.51377 0.85406-0.32625-0.32211 0.79337
  -1   8  11 322.447 13.4352   1 0.39702-0.50253 0.89407-0.36626-0.20706 0.78305
  -1   8  13 15.5613  5.3758   1 0.38295-0.48845 0.91833-0.39051-0.09952 0.78023
  -1   9  12 177.113 11.2888   1 0.38901-0.49452 0.90260-0.30881-0.18401 0.81237
  -1   9  10-0.46712 2.99102   1 0.40021-0.50574 0.86780-0.27401-0.29430 0.81793
  -1   9   8 156.141 8.83637   1 0.40729-0.51282 0.81586-0.22208-0.41028 0.82919
  -1   9   6 3.27968 2.36502   1 0.40815-0.51369 0.74271-0.14893-0.53069 0.84488
  -1   9   4 311.013 9.61137   1 0.39970-0.50525 0.64421-0.05044-0.65197 0.86144
  -1   9   2 0.25272 2.41083   1 0.37810-0.48366 0.51799 0.07577-0.76718 0.87193
  -1   9   0 210.679 7.40094   1 0.33997-0.44554 0.36666 0.22709-0.86594 0.86597
  -1   9  -2 5.04003 1.71395   1 0.28470-0.39028 0.20075 0.39299-0.93731 0.83262
  -1   9  -4  288.10 9.00104   1 0.21643-0.32203 0.03751 0.55622-0.97555 0.76614
  -1   9  -6  6.0744 2.40275   1 0.14315-0.24876-0.10588 0.69961-0.98402 0.66989
  -1   9  -8 158.274 7.81512   1 0.07299-0.17860-0.21942 0.81314-0.97291 0.55406
  -1   9 -10 0.40814  3.0268   1 0.01121-0.11683-0.30166 0.89537-0.95337 0.42980
  -1   9 -12 178.025  10.702   1-0.04020-0.06543-0.35635 0.95006-0.93351 0.30522
  -1  10 -11 409.662 14.9025   1 0.01206-0.11769-0.25298 0.91266-0.96741 0.39149
  -1  10  -9 856.063 19.5236   1 0.06641-0.17204-0.18340 0.84309-0.98080 0.50960
  -1  10  -7 1.02913 2.84952   1 0.12783-0.23344-0.08829 0.74799-0.98785 0.62137
  -1  10  -5 1286.71 20.5175   1 0.19280-0.29840 0.03188 0.62782-0.98070 0.71893
  -1  10  -3 74.8517 5.16166   1 0.25577-0.36137 0.17136 0.48834-0.95139 0.79434
  -1  10  -1 12.4784 1.22452   1 0.31056-0.41614 0.31897 0.34074-0.89537 0.84305
  -1  10   1 12.4453 1.29808   1 0.35264-0.45822 0.46138 0.19834-0.81402 0.86641
  -1  10   3 64.9038 4.61851   1 0.38063-0.48620 0.58782 0.07191-0.71373 0.87085
  -1  10   5 1320.52 21.9956   1 0.39586-0.50142 0.69274-0.03300-0.60269 0.86452
  -1  10   7-6.23624 3.73849   1 0.40095-0.50649 0.77529-0.11555-0.48785 0.85440
  -1  10   9 909.009 21.4548   1 0.39858-0.50411 0.83740-0.17765-0.37382 0.84510
  -1  10  11 442.231 16.3757   1 0.39090-0.49643 0.88195-0.22219-0.26309 0.83908
  -1  11  10 12.4865 2.17655   1 0.38872-0.49426 0.85802-0.13229-0.33548 0.85912
  -1  11   8 155.116 8.87516   1 0.39249-0.49804 0.80509-0.07937-0.44454 0.86346
  -1  11   6 7.98401 2.82278   1 0.39006-0.49561 0.73519-0.00948-0.55424 0.86844
  -1  11   4 62.5993 4.37329   1 0.37950-0.48506 0.64681 0.07889-0.66140 0.87088
  -1  11   2 4.90503 2.33527   1 0.35882-0.46440 0.54009 0.18561-0.76118 0.86594
  -1  11   0  225.13 8.95076   1 0.32663-0.43222 0.41800 0.30769-0.84761 0.84765
  -1  11  -2 2.50293 2.57996   1 0.28308-0.38868 0.28718 0.43851-0.91504 0.81036
  -1  11  -4 51.2231 4.32215   1 0.23043-0.33603 0.15708 0.56860-0.96029 0.75089
  -1  11  -6 6.08076 3.01396   1 0.17279-0.27840 0.03753 0.68813-0.98422 0.67010
  -1  11  -8 127.906 8.31814   1 0.11485-0.22048-0.06412 0.78978-0.99131 0.57247
  -1  11 -10 10.2422 4.51373   1 0.06052-0.16615-0.14445 0.87010-0.98767 0.46411
  -1  12  -7 50.9008 4.37904   1 0.15548-0.26111 0.05169 0.73994-0.98647 0.61999
  -1  12  -5 823.748 18.5005   1 0.20810-0.31372 0.15448 0.63716-0.96580 0.70404
  -1  12  -3 138.599 8.18549   1 0.25784-0.36346 0.26866 0.52299-0.92803 0.77099
  -1  12  -1 6.00466 3.21795   1 0.30123-0.40683 0.38710 0.40455-0.87137 0.81905
  -1  12   1 5.40154 2.99123   1 0.33575-0.44134 0.50205 0.28961-0.79691 0.84932
  -1  12   3 145.375 8.45111   1 0.36041-0.46600 0.60700 0.18467-0.70816 0.86528
  -1  12   5 822.932 19.4557   1 0.37560-0.48117 0.69786 0.09382-0.60971 0.87156
  -1  12   7 59.2688 4.93705   1 0.38255-0.48811 0.77297 0.01872-0.50597 0.87254
  -1  13   4 74.0228 5.73333   1 0.35856-0.46414 0.66497 0.19267-0.65504 0.86453
  -1  13   2-3.74215 3.60088   1 0.33974-0.44533 0.57442 0.28322-0.74462 0.84939
  -1  13   0 164.776 8.81101   1 0.31244-0.41805 0.47374 0.38389-0.82329 0.82334
  -1  13  -2-0.40056 3.37519   1 0.27698-0.38260 0.36736 0.49026-0.88781 0.78314
  -1  13  -4 74.6924 5.53548   1 0.23479-0.34041 0.26111 0.59651-0.93627 0.72688
   0  13  -5-8.09006 3.87916   1 0.25125-0.25138 0.17835 0.67925-0.95131 0.68957
   0  13  -3 6.85252 3.09619   1 0.29507-0.29520 0.27563 0.58198-0.91480 0.75778
   0  13  -1-0.79075 2.68157   1 0.33441-0.33453 0.37769 0.47992-0.86336 0.81106
   0  13   1-0.40078 2.91768   1 0.36725-0.36736 0.47908 0.37854-0.79716 0.84957
   0  13   3-4.61449  3.5842   1 0.39242-0.39252 0.57471 0.28291-0.71801 0.87515
   0  13   5-0.45492 3.11875   1 0.40968-0.40976 0.66074 0.19690-0.62882 0.89067
   0  12   8 62.5942 4.64146   1 0.43213-0.43220 0.76188 0.02980-0.48232 0.90125
   0  12   6 292.614 12.1051   1 0.42597-0.42604 0.69024 0.10143-0.58476 0.89897
   0  12   4 6.98864 2.32954   1 0.41206-0.41214 0.60399 0.18767-0.68207 0.89157
   0  12   2 6.13972 3.16917   1 0.38937-0.38946 0.50467 0.28699-0.77042 0.87519
   0  12   0 2380.62 30.0359   1 0.35756-0.35766 0.39582 0.39582-0.84578 0.84583
   0  12  -2 7.73741 2.81361   1 0.31741-0.31753 0.28303 0.50861-0.90500 0.80034
   0  12  -4 0.36689  3.0031   1 0.27099-0.27111 0.17301 0.61862-0.94686 0.73748
   0  12  -6 283.106 11.4369   1 0.22123-0.22136 0.07220 0.71942-0.97252 0.65841
   0  12  -8 64.5907 5.55124   1 0.17127-0.17142-0.01463 0.80624-0.98510 0.56627
   0  11  -9-3.03675 3.33225   1 0.13086-0.13100-0.12301 0.84865-0.98374 0.51255
   0  11  -7-4.55403 3.22018   1 0.18374-0.18386-0.04067 0.76632-0.98212 0.61565
   0  11  -5 6.80396 2.67872   1 0.23896-0.23907 0.06042 0.66524-0.96912 0.70737
   0  11  -3    0.00  2.4478   1 0.29291-0.29302 0.17643 0.54924-0.93967 0.78264
   0  11  -1-0.61372 2.56742   1 0.34158-0.34168 0.30047 0.42520-0.89046 0.83815
   0  11   1-2.79075 2.46121   1 0.38160-0.38169 0.42399 0.30169-0.82126 0.87367
   0  11   3-0.98932 2.85592   1 0.41116-0.41124 0.53896 0.18673-0.73505 0.89218
   0  11   5-0.72662 3.16726   1 0.43021-0.43027 0.63979 0.08591-0.63672 0.89857
   0  11   7 2.87841 3.04956   1 0.43989-0.43995 0.72382 0.00188-0.53141 0.89798
   0  11   9  -1.422 3.93734   1 0.44189-0.44194 0.79079-0.06508-0.42334 0.89463
   0  10  10 10.1849 1.87799   1 0.44813-0.44817 0.82003-0.16029-0.35575 0.87940
   0  10   8 935.599 20.3278   1 0.45060-0.45064 0.76006-0.10033-0.46807 0.88699
   0  10   6 43.8576 3.44471   1 0.44590-0.44595 0.68114-0.02141-0.58055 0.89476
   0  10   4 1489.95 22.0837   1 0.43176-0.43183 0.58188 0.07784-0.68907 0.89856
   0  10   2  611.46  13.685   1 0.40602-0.40610 0.46320 0.19651-0.78767 0.89244
   0  10   0 134.454 6.59011   1 0.36757-0.36766 0.32985 0.32985-0.86946 0.86950
   0  10  -2 596.407 13.1849   1 0.31745-0.31755 0.19071 0.46898-0.92885 0.82417
   0  10  -4 1447.26 21.1344   1 0.25920-0.25930 0.05700 0.60269-0.96411 0.75472
   0  10  -6 45.6047 3.02172   1 0.19793-0.19804-0.06124 0.72092-0.97829 0.66417
   0  10  -8 881.629 18.7357   1 0.13862-0.13874-0.15796 0.81764-0.97767 0.55883
   0  10 -10 6.54493 3.92696   1 0.08477-0.08491-0.23158 0.89125-0.96913 0.44557
   0   9 -13 1.10459 3.12425   1-0.00867 0.00853-0.37552 0.96921-0.92680 0.24616
   0   9 -11 1.35389 3.02741   1 0.03431-0.03444-0.33666 0.93036-0.94102 0.36510
   0   9  -9-2.22738 2.40584   1 0.08650-0.08662-0.27594 0.86965-0.95729 0.48609
   0   9  -7 0.93312 2.58369   1 0.14741-0.14752-0.18931 0.78302-0.97079 0.60431
   0   9  -5-3.24201 2.29244   1 0.21452-0.21462-0.07483 0.66855-0.97384 0.71208
   0   9  -3-2.43729 2.17998   1 0.28269-0.28279 0.06445 0.52928-0.95701 0.79997
   0   9  -1 1.39791 1.71207   1 0.34497-0.34505 0.21868 0.37505-0.91273 0.86041
   0   9   1  3.5461 1.58586   1 0.39505-0.39512 0.37320 0.22054-0.83935 0.89175
   0   9   3-0.25479 1.74676   1 0.42984-0.42991 0.51401 0.07973-0.74219 0.89932
   0   9   5 3.45324 1.99373   1 0.44991-0.44996 0.63253-0.03878-0.63032 0.89216
   0   9   7 2.36548 2.05551   1 0.45798-0.45802 0.72632-0.13256-0.51238 0.87894
   0   9   9-1.21108 3.49611   1 0.45722-0.45725 0.79698-0.20321-0.39446 0.86574
   0   9  11 3.40171 3.60396   1 0.45031-0.45033 0.84778-0.25400-0.27989 0.85589
   0   9  13    0.00 3.16195   1 0.43913-0.43914 0.88210-0.28832-0.17010 0.85082
   0   8  14 435.976 17.6322   1 0.43394-0.43394 0.89648-0.36866-0.08889 0.82197
   0   8  12 697.769 19.7693   1 0.44803-0.44804 0.87205-0.34424-0.19664 0.82499
   0   8  10 554.996  15.962   1 0.45900-0.45901 0.83215-0.30435-0.31095 0.83459
   0   8   8  665.60 15.8282   1 0.46520-0.46523 0.77272-0.24493-0.43163 0.85055
   0   8   6 396.354 11.0684   1 0.46398-0.46402 0.68885-0.16106-0.55680 0.87100
   0   8   4 234.294 7.95295   1 0.45143-0.45148 0.57589-0.04811-0.68146 0.89093
   0   8   0 8370.05 41.8428   1 0.37558-0.37564 0.26388 0.26388-0.88836 0.88840
   0   8  -2 67.5876  4.0685   1 0.31036-0.31044 0.08643 0.44133-0.94664 0.84196
   0   8  -4  241.04 7.75111   1 0.23447-0.23456-0.07907 0.60682-0.96889 0.75948
   0   8  -6 369.602 10.3013   1 0.15774-0.15784-0.21619 0.74393-0.96353 0.64941
   0   8  -8 624.971 14.5376   1 0.08802-0.08812-0.31892 0.84666-0.94370 0.52486
   0   8 -10 531.299 15.0358   1 0.02907-0.02919-0.38967 0.91740-0.92052 0.39696
   0   8 -12 721.313 19.5048   1-0.01853 0.01840-0.43433 0.96205-0.90059 0.27231
   0   8 -14 473.439 17.8078   1-0.05585 0.05571-0.45882 0.98653-0.88681 0.15380
   0   7 -13-2.09877 3.71012   1-0.07131 0.07119-0.52115 0.98290-0.85052 0.16987
   0   7 -11  0.4178 2.92462   1-0.03093 0.03081-0.49385 0.95560-0.86903 0.29311
   0   7  -9-2.30146  2.5254   1 0.02202-0.02212-0.44321 0.90497-0.89618 0.42497
   0   7  -7-0.52103 2.44384   1 0.08933-0.08943-0.36058 0.82235-0.92846 0.56197
   0   7  -5 0.21372   1.585   1 0.17041-0.17049-0.23712 0.69890-0.95642 0.69465
   0   7  -3 -1.2885 1.67697   1 0.25919-0.25927-0.07005 0.53184-0.96326 0.80622
   0   7  -1-0.85193 1.45578   1 0.34316-0.34323 0.12837 0.33342-0.93041 0.87809
   0   7   1 1.21598 1.21598   1 0.40868-0.40873 0.33033 0.13147-0.85072 0.90311
   0   7   3  1.1544 1.82527   1 0.44950-0.44955 0.50761-0.04580-0.73492 0.89203
   0   7   5-1.37684 1.94716   1 0.46845-0.46849 0.64644-0.18463-0.60206 0.86389
   0   7   7 2.83341 2.15786   1 0.47213-0.47216 0.74731-0.28549-0.46736 0.83392
   0   7   9 1.05982 2.80403   1 0.46648-0.46649 0.81701-0.35518-0.33871 0.80999
   0   7  11  1.7461 3.32448   1 0.45540-0.45541 0.86291-0.40108-0.21873 0.79472
   0   7  13 1.06689 3.77204   1 0.44116-0.44115 0.89091-0.42907-0.10740 0.78811
   0   6  14 1000.74 25.3581   1 0.42986-0.42984 0.90273-0.50686-0.01404 0.74711
   0   6  12 368.203 13.6815   1 0.44632-0.44631 0.88675-0.49089-0.11976 0.74811
   0   6  10 89.9064  6.6684   1 0.46110-0.46110 0.85550-0.45964-0.23529 0.75891
   0   6   8 1660.83 22.9323   1 0.47272-0.47274 0.80312-0.40727-0.36243 0.78134
   0   6   6 187.992 7.03679   1 0.47806-0.47808 0.72081-0.32496-0.50171 0.81590
   0   6   4 4385.41 28.7854   1 0.47105-0.47108 0.59691-0.20107-0.64933 0.85879
   0   6   2 616.751 9.90796   1 0.44211-0.44215 0.42125-0.02542-0.79179 0.89653
   0   6   0 106.184 4.19994   1 0.38168-0.38173 0.19791 0.19791-0.90280 0.90282
   0   6  -2 618.471  9.7777   1 0.29077-0.29083-0.04113 0.43695-0.95588 0.85119
   0   6  -4 4339.25 27.7747   1 0.18673-0.18680-0.24947 0.64528-0.95021 0.74080
   0   6  -6 194.435 6.83382   1 0.09046-0.09054-0.40099 0.79679-0.91163 0.59750
   0   6  -8 1646.19 21.9379   1 0.01244-0.01253-0.49807 0.89386-0.86708 0.44823
   0   6 -10 94.8445 6.38779   1-0.04669 0.04659-0.55474 0.95053-0.83075 0.30718
   0   6 -12 380.034 14.1569   1-0.09016 0.09005-0.58404 0.97982-0.80674 0.17845
   0   6 -14 954.923 24.7088   1-0.12158 0.12146-0.59490 0.99067-0.79459 0.06158
   0   5 -15-2.55272 5.02504   1-0.16732 0.16720-0.65491 0.98471-0.73699-0.04838
   0   5 -13 3.03717 1.49218   1-0.14543 0.14533-0.65784 0.98765-0.73902 0.05837
   0   5 -11 2.49066 3.05042   1-0.11338 0.11328-0.64777 0.97759-0.75339 0.17745
   0   5  -9 1.89171 2.31688   1-0.06708 0.06699-0.61782 0.94764-0.78350 0.31228
   0   5  -7  3.9539  1.5945   1-0.00082 0.00074-0.55548 0.88530-0.83157 0.46507
   0   5  -5 0.34558 1.29307   1 0.09141-0.09147-0.44018 0.77001-0.89327 0.63150
   0   5  -3 1.47853 1.35083   1 0.20908-0.20914-0.24813 0.57797-0.94590 0.78884
   0   5  -1 0.70259 1.28275   1 0.33209-0.33213 0.01939 0.31046-0.94302 0.89068
   0   5   1 0.83744 1.10297   1 0.42473-0.42477 0.30441 0.02544-0.85253 0.90491
   0   5   3   -1.14 1.58681   1 0.47097-0.47100 0.53595-0.20608-0.70055 0.85765
   0   5   5-0.18621 1.43027   1 0.48302-0.48303 0.69324-0.36337-0.53472 0.79654
   0   5   7 2.24226 2.06951   1 0.47762-0.47763 0.79166-0.46179-0.38076 0.74730
   0   5   9 2.29541 2.29541   1 0.46477-0.46477 0.85091-0.52102-0.24452 0.71579
   0   5  11 1.67047 2.83242   1 0.44899-0.44898 0.88478-0.55489-0.12426 0.70024
   0   5  13    0.00  3.8096   1 0.43206-0.43204 0.90163-0.57173-0.01664 0.69734
   0   5  15 1.25493 3.86795   1 0.41456-0.41453 0.90633-0.57643 0.08135 0.70408
   0   4  16 1066.84  28.281   1 0.39594-0.39590 0.90110-0.63716 0.17662 0.66115
   0   4  14 1156.89 26.7854   1 0.41334-0.41331 0.90629-0.64236 0.08779 0.64527
   0   4  12 335.455 13.4527   1 0.43078-0.43076 0.90235-0.63843-0.00938 0.63772
   0   4  10 1114.41 20.7084   1 0.44837-0.44836 0.88593-0.62201-0.11817 0.64179
   0   4   8 402.876 11.1728   1 0.46572-0.46572 0.85072-0.58681-0.24335 0.66225
   0   4   6 645.812 11.7277   1 0.48084-0.48084 0.78462-0.52072-0.39113 0.70531
   0   4   4 781.638 10.7766   1 0.48704-0.48705 0.66465-0.40075-0.56644 0.77590
   0   4   2 14.2491 1.09969   1 0.46605-0.46608 0.45403-0.19015-0.75926 0.86400
   0   4   0 9344.00 29.4176   1 0.38599-0.38602 0.13194 0.13194-0.91297 0.91298
   0   4  -2 14.5478 1.13792   1 0.24208-0.24212-0.22210 0.48598-0.94449 0.83979
   0   4  -4 775.863 10.3272   1 0.09217-0.09223-0.47819 0.74206-0.87344 0.66401
   0   4  -6 652.399 11.4353   1-0.01985 0.01979-0.61738 0.88124-0.78646 0.47232
   0   4  -8 394.437 10.8726   1-0.09406 0.09399-0.68400 0.94785-0.72344 0.30458
   0   4 -10 1073.56 20.4672   1-0.14231 0.14222-0.71235 0.97620-0.68729 0.16370
   0   4 -12 339.251  13.544   1-0.17385 0.17375-0.71996 0.98380-0.67193 0.04362
   0   4 -14 1070.11 26.0145   1-0.19436 0.19426-0.71515 0.97899-0.67144-0.06158
   0   4 -16 1065.09 27.7694   1-0.20719 0.20707-0.70190 0.96573-0.68151-0.15623
   0   3 -13 6.43814 3.21906   1-0.22544 0.22535-0.77249 0.97035-0.59370-0.08696
   0   3  -9 2.04478 2.20861   1-0.17876 0.17869-0.77708 0.97496-0.60352 0.13230
   0   3  -7 3.12003 1.57381   1-0.13077 0.13071-0.75397 0.95186-0.64381 0.27730
   0   3  -5-1.25154 1.90321   1-0.04873 0.04868-0.68701 0.88491-0.72505 0.46327
   0   3  -3-0.98319 1.25911   1 0.09277-0.09281-0.51506 0.71296-0.85215 0.69509
   0   3  -1 0.56166  1.0366   1 0.29552-0.29555-0.14398 0.34189-0.94441 0.89207
   0   3   1 1.30143 1.03267   1 0.44932-0.44934 0.32592-0.12801-0.83171 0.88408
   0   3   3-0.31742 1.30876   1 0.49014-0.49015 0.63505-0.43713-0.59690 0.75399
   0   3   5 0.83164 1.85962   1 0.48152-0.48152 0.78566-0.58773-0.38821 0.65002
   0   3   7 1.47171  2.0813   1 0.46246-0.46245 0.85722-0.65929-0.22617 0.59271
   0   3   9 1.00632 2.25021   1 0.44298-0.44296 0.89119-0.69324-0.09709 0.56834
   0   3  11-5.64326 3.80919   1 0.42478-0.42475 0.90518-0.70723 0.01096 0.56501
   0   3  13  1.0645 3.98303   1 0.40767-0.40763 0.90698-0.70902 0.10542 0.57528
   0   3  15 1.85773 3.86717   1 0.39117-0.39112 0.90030-0.70233 0.19078 0.59463
   0   2  16 13.3376 2.70708   1 0.36663-0.36657 0.88398-0.75198 0.29006 0.54771
   0   2  14 2055.06 35.9785   1 0.38117-0.38111 0.89874-0.76675 0.21664 0.51641
   0   2  12 798.406 20.7549   1 0.39602-0.39598 0.90787-0.77589 0.13738 0.49095
   0   2  10 183.283 9.31739   1 0.41193-0.41189 0.90984-0.77786 0.04916 0.47445
   0   2   8 1266.12 20.2743   1 0.42995-0.42993 0.90120-0.76923-0.05364 0.47252
   0   2   6 79.1447 4.75099   1 0.45150-0.45148 0.87343-0.74147-0.18203 0.49620
   0   2   4 7001.97 30.6933   1 0.47699-0.47698 0.80213-0.67017-0.35903 0.56848
   0   2   2 1484.45 10.2301   1 0.49234-0.49235 0.60447-0.47253-0.62612 0.73084
   0   2   0 1355.68 7.80884   1 0.38856-0.38857 0.06597 0.06597-0.91902 0.91902
   0   2  -2 1488.27 9.87598   1 0.09319-0.09322-0.55080 0.68274-0.82945 0.72474
   0   2  -4 7370.72 30.7029   1-0.09632 0.09628-0.76969 0.90162-0.63115 0.42172
   0   2  -6 90.6039 4.80469   1-0.18218 0.18214-0.82690 0.95882-0.53206 0.21791
   0   2  -8 1264.61 20.4777   1-0.22495 0.22490-0.83950 0.97141-0.49464 0.07577
   0   2 -10 180.454 9.30958   1-0.24816 0.24810-0.83618 0.96809-0.48912-0.03447
   0   2 -12 774.427 20.4697   1-0.26092 0.26085-0.82504 0.95694-0.50125-0.12706
   0   2 -14 2048.87 35.9477   1-0.26725 0.26717-0.80875 0.94064-0.52395-0.20908
   0   2 -16 5.96547 5.96547   1-0.26912 0.26903-0.78826 0.92014-0.55341-0.28435
   0   1 -17 5.62469 4.66374   1-0.29513 0.29504-0.80954 0.87545-0.50750-0.38262
   0   1 -15    0.00 4.33742   1-0.29967 0.29958-0.83283 0.89874-0.46542-0.31998
   0   1 -13-6.55205 4.43575   1-0.30175 0.30167-0.85283 0.91875-0.42619-0.25449
   0   1 -11 -5.1463 3.65398   1-0.30076 0.30070-0.86970 0.93563-0.39137-0.18459
   0   1  -9 1.15969 3.21102   1-0.29544 0.29539-0.88334 0.94928-0.36390-0.10734
   0   1  -7 2.44032 2.92583   1-0.28291 0.28286-0.89303 0.95898-0.34993-0.01658
   0   1  -5 1.45041 2.16322   1-0.25536 0.25532-0.89537 0.96133-0.36483 0.10304
   0   1  -3-2.01215 1.77525   1-0.18420 0.18418-0.86983 0.93579-0.45770 0.30063
   0   1  -1 1.69026 0.38454   1 0.09345-0.09346-0.58544 0.65140-0.80535 0.75300
   0   1   1 2.70557 0.41861   1 0.49366-0.49367 0.57293-0.50695-0.65411 0.70648
   0   1   3 7.28054 0.87543   1 0.45653-0.45652 0.84944-0.78346-0.26435 0.42144
   0   1   5-2.35251 2.40101   1 0.42389-0.42387 0.90137-0.83538-0.08792 0.34972
   0   1   7 4.61335 1.24756   1 0.40351-0.40349 0.91460-0.84860 0.02458 0.34194
   0   1   9 1.52913 2.75666   1 0.38857-0.38854 0.91452-0.84852 0.11222 0.35903
   0   1  11 4.64861 3.35217   1 0.37601-0.37596 0.90735-0.84134 0.18783 0.38813
   0   1  13-4.91975 4.33882   1 0.36434-0.36428 0.89514-0.82913 0.25679 0.42390
   0   1  15-6.22646 5.35621   1 0.35276-0.35269 0.87867-0.81265 0.32167 0.46373
   0   1  17-7.00317 6.71721   1 0.34077-0.34070 0.85819-0.79216 0.38391 0.50622
   0   0  16 1999.97 38.3788   1 0.32376-0.32368 0.84837-0.84831 0.41888 0.41888
   0   0  14 1657.64 32.4721   1 0.33173-0.33166 0.86926-0.86921 0.36652 0.36652
   0   0  12 1221.92 26.0276   1 0.33848-0.33842 0.88697-0.88693 0.31416 0.31416
   0   0  10 1794.90 28.6139   1 0.34409-0.34404 0.90168-0.90165 0.26180 0.26180
   0   0   8 3273.63 34.5354   1 0.34861-0.34857 0.91354-0.91351 0.20944 0.20944
   0   0   6 201.902 7.82421   1 0.35209-0.35206 0.92266-0.92264 0.15708 0.15708
   0   0   4 106.512 5.11119   1 0.35455-0.35453 0.92912-0.92911 0.10472 0.10472
   0   0   2 146.644 4.44064   1 0.35602-0.35601 0.93297-0.93296 0.05236 0.05236
   0   0  -2 157.193 4.39042   1-0.35602 0.35601-0.93297 0.93296-0.05236-0.05236
   0   0  -4 107.976 5.19569   1-0.35455 0.35453-0.92912 0.92911-0.10472-0.10472
   0   0  -6 203.246 7.95706   1-0.35209 0.35206-0.92266 0.92264-0.15708-0.15708
   0   0  -8 3198.54 34.1503   1-0.34861 0.34857-0.91354 0.91351-0.20944-0.20944
   0   0 -10 1766.80  28.262   1-0.34409 0.34404-0.90168 0.90165-0.26180-0.26180
   0   0 -12 1178.50 25.7809   1-0.33848 0.33842-0.88697 0.88693-0.31416-0.31416
   0   0 -14 1603.02 32.1036   1-0.33173 0.33166-0.86926 0.86921-0.36652-0.36652
   0   0 -16 2041.14 38.6308   1-0.32376 0.32368-0.84837 0.84831-0.41888-0.41888
   1   0 -17 17.8749 2.78338   1-0.25234 0.35775-0.83951 0.83944-0.48121-0.40890
   1   0 -15 53.1412 3.94389   1-0.25878 0.36420-0.86269 0.86262-0.43453-0.35086
   1   0 -13  89.153 6.72627   1-0.26337 0.36880-0.88265 0.88259-0.38932-0.29135
   1   0 -11 845.199 20.4526   1-0.26589 0.37133-0.89964 0.89959-0.34633-0.22962
   1   0  -9 3510.10  37.784   1-0.26583 0.37128-0.91385 0.91380-0.30693-0.16430
   1   0  -7 123.143 6.81037   1-0.26206 0.36752-0.92537 0.92533-0.27386-0.09265
   1   0  -5 823.772 14.3145   1-0.25177 0.35724-0.93396 0.93393-0.25360-0.00819
   1   0  -3 1118.18 13.3468   1-0.22581 0.33129-0.93726 0.93723-0.26561 0.10854
   1   0  -1 306.838  4.9715   1-0.13388 0.23937-0.90573 0.90571-0.40220 0.34985
   1   0   1 286.046 3.53427   1 0.49007-0.38457 0.16977-0.16978-0.85492 0.90729
   1   0   3 1121.42 11.9813   1 0.49917-0.39366 0.83769-0.83769-0.22127 0.37836
   1   0   5 779.839 13.4144   1 0.46068-0.35516 0.88687-0.88687-0.03347 0.29528
   1   0   7 116.729 6.73111   1 0.44136-0.33583 0.89444-0.89442 0.07142 0.29511
   1   0   9 3666.90 39.3505   1 0.42823-0.32269 0.89083-0.89081 0.15157 0.31968
   1   0  11 903.962 21.7063   1 0.41733-0.31178 0.88139-0.88137 0.22121 0.35476
   1   0  13 96.6102 7.45336   1 0.40707-0.30151 0.86763-0.86760 0.28544 0.39525
   1   0  15 57.9165 5.33756   1 0.39667-0.29110 0.85004-0.84999 0.34651 0.43890
   1   0  17 14.4989 6.48412   1 0.38568-0.28010 0.82869-0.82864 0.40561 0.48452
   1   1  16 183.078 12.5678   1 0.41366-0.30809 0.85652-0.79050 0.30860 0.52918
   1   1  14    0.00 3.87762   1 0.42777-0.32221 0.87223-0.80622 0.23703 0.49602
   1   1  12 403.098 15.0848   1 0.44230-0.33676 0.88252-0.81652 0.15957 0.46876
   1   1  10 2.94909 3.44848   1 0.45817-0.35263 0.88584-0.81985 0.07267 0.45094
   1   1   8  420.46  12.043   1 0.47681-0.37129 0.87841-0.81242-0.03050 0.44939
   1   1   6 64.2386 4.07604   1 0.50054-0.39502 0.84980-0.78382-0.16480 0.47897
   1   1   4 530.562 8.46265   1 0.53090-0.42539 0.76403-0.69805-0.36638 0.57584
   1   1   2 36.5308 1.81802   1 0.53698-0.43148 0.46200-0.39604-0.70571 0.81045
   1   1   0 1114.52 6.99451   1 0.28759-0.18211-0.34258 0.40853-0.89440 0.89441
   1   1  -2 35.7943 2.10296   1-0.01276 0.11823-0.77745 0.84340-0.62887 0.52417
   1   1  -4 550.091 9.39795   1-0.13155 0.23701-0.86684 0.93278-0.48096 0.27154
   1   1  -6 60.3893 4.37763   1-0.18258 0.28804-0.88477 0.95070-0.42881 0.11466
   1   1  -8 440.528 12.4742   1-0.20820 0.31365-0.88357 0.94950-0.41949 0.00063
   1   1 -10 0.83388 3.72925   1-0.22182 0.32725-0.87446 0.94038-0.43144-0.09215
   1   1 -12 402.161 14.8746   1-0.22861 0.33403-0.86055 0.92647-0.45520-0.17310
   1   1 -14    0.00 3.71063   1-0.23090 0.33632-0.84284 0.90874-0.48615-0.24688
   1   1 -16 155.248 11.7051   1-0.22988 0.33528-0.82157 0.88747-0.52175-0.31600
   1   2 -17 90.8486 7.29213   1-0.20243 0.30783-0.77414 0.90601-0.59981-0.29029
   1   2 -15 7.31369 3.33823   1-0.20053 0.30593-0.79577 0.92765-0.57147-0.21392
   1   2 -13  89.086 6.54198   1-0.19444 0.29985-0.81292 0.94480-0.54899-0.13167
   1   2 -11 852.191 20.0895   1-0.18268 0.28811-0.82480 0.95669-0.53514-0.04080
   1   2  -9 1551.77 24.0199   1-0.16257 0.26801-0.82941 0.96131-0.53450 0.06328
   1   2  -7 7.20855 1.09761   1-0.12882 0.23427-0.82179 0.95369-0.55508 0.18858
   1   2  -5 3387.06  24.321   1-0.07029 0.17575-0.78848 0.92039-0.61108 0.34930
   1   2  -3  369.82 6.32827   1 0.03717 0.06829-0.68941 0.82133-0.72346 0.56640
   1   2  -1 19.1723 1.42801   1 0.23032-0.12485-0.41495 0.54688-0.88023 0.82789
   1   2   1 19.4636 1.44174   1 0.45354-0.34806 0.10700 0.02493-0.88473 0.93711
   1   2   3 343.944 5.83313   1 0.53980-0.43430 0.53935-0.40741-0.64617 0.80327
   1   2   5 3251.82 22.6514   1 0.53645-0.43094 0.74078-0.60883-0.40409 0.66591
   1   2   7 4.76292 2.49769   1 0.51535-0.40983 0.82713-0.69517-0.22388 0.59042
   1   2   9 1619.80 23.8945   1 0.49402-0.38850 0.86502-0.73306-0.08688 0.55814
   1   2  11 836.457 19.7979   1 0.47477-0.36924 0.87971-0.74775 0.02428 0.55170
   1   2  13 84.2266 6.55947   1 0.45718-0.35164 0.88125-0.74927 0.11964 0.56105
   1   2  15-0.62927 4.83349   1 0.44052-0.33497 0.87402-0.74203 0.20489 0.58053
   1   2  17  100.56 7.34269   1 0.42418-0.31861 0.86009-0.72810 0.28335 0.60679
   1   3  16  198.44 12.5177   1 0.44732-0.34177 0.87480-0.67684 0.18593 0.65185
   1   3  14 11.5501 5.53923   1 0.46503-0.35950 0.87999-0.68204 0.09634 0.63673
   1   3  12 150.086 9.57924   1 0.48305-0.37752 0.87552-0.67758-0.00268 0.63102
   1   3  10 42.3587  3.7812   1 0.50157-0.39605 0.85733-0.65939-0.11526 0.63888
   1   3   8 586.039 12.9848   1 0.52013-0.41462 0.81730-0.61937-0.24765 0.66656
   1   3   6 68.3093 3.89145   1 0.53596-0.43046 0.73884-0.54092-0.40827 0.72246
   1   3   4 2.76474 1.55952   1 0.53867-0.43318 0.58856-0.39065-0.60269 0.81215
   1   3   2 12.1035 0.79237   1 0.49885-0.39337 0.31587-0.11796-0.80699 0.91173
   1   3   0 1381.15 10.4322   1 0.37709-0.27162-0.07395 0.27184-0.92319 0.92322
   1   3  -2 11.1557 0.76681   1 0.20522-0.09977-0.42192 0.61981-0.88312 0.77842
   1   3  -4 3.32795 1.46429   1 0.06339 0.04206-0.62194 0.81982-0.78054 0.57112
   1   3  -6 71.8475 4.12583   1-0.02948 0.13492-0.71568 0.91355-0.69786 0.38372
   1   3  -8 565.128 13.1354   1-0.08777 0.19320-0.75598 0.95385-0.64874 0.22988
   1   3 -10 39.2658 3.87651   1-0.12484 0.23026-0.76985 0.96771-0.62594 0.10237
   1   3 -12  158.29 9.46515   1-0.14867 0.25408-0.76927 0.96713-0.62143-0.00687
   1   3 -14 18.7391 2.30234   1-0.16374 0.26914-0.75962 0.95747-0.62945-0.10356
   1   3 -16  203.70 12.5924   1-0.17260 0.27799-0.74341 0.94125-0.64623-0.19151
   1   4 -13 69.6576 5.66471   1-0.11939 0.22479-0.71047 0.97429-0.69357 0.01292
   1   4 -11 341.844 12.4317   1-0.09380 0.19921-0.70826 0.97209-0.69974 0.12380
   1   4  -9 1106.91  19.404   1-0.05616 0.16158-0.69095 0.95479-0.72076 0.24955
   1   4  -7 171.958 6.79978   1-0.00102 0.10644-0.64893 0.91277-0.76090 0.39440
   1   4  -5 3109.45 23.2113   1 0.07923 0.02620-0.56420 0.82805-0.82187 0.56009
   1   4  -3 509.316 8.17697   1 0.19095-0.08551-0.40804 0.67190-0.89279 0.73574
   1   4  -1 18.3424 1.29441   1 0.32563-0.22017-0.15698 0.42084-0.93236 0.88003
   1   4   1 17.9541 1.49739   1 0.44543-0.33997 0.15509 0.10878-0.88172 0.93410
   1   4   3 482.923  7.8567   1 0.51404-0.40857 0.43446-0.17058-0.73948 0.89659
   1   4   5 3087.00 22.7771   1 0.53589-0.43040 0.62817-0.36428-0.56395 0.82578
   1   4   7 146.395 6.23376   1 0.53296-0.42746 0.74678-0.48289-0.39761 0.76415
   1   4   9 1108.08 18.9941   1 0.51999-0.41448 0.81604-0.55214-0.25204 0.72331
   1   4  11  364.94 12.7197   1 0.50348-0.39796 0.85473-0.59082-0.12571 0.70170
   1   4  13 84.8628   6.518   1 0.48585-0.38032 0.87386-0.60994-0.01438 0.69509
   1   4  15 114.503 8.90474   1 0.46783-0.36230 0.87959-0.61567 0.08577 0.69966
   1   5  16 88.7364 6.43041   1 0.46681-0.36128 0.88020-0.55030 0.08514 0.75265
   1   5  14 6.10425 3.80442   1 0.48477-0.37925 0.87445-0.54456-0.01490 0.74797
   1   5  12 282.604 12.2467   1 0.50172-0.39621 0.85601-0.52613-0.12400 0.75235
   1   5  10-3.55654 3.05946   1 0.51691-0.41141 0.82027-0.49039-0.24454 0.76818
   1   5   8 136.209 6.54195   1 0.52840-0.42290 0.75973-0.42986-0.37872 0.79763
   1   5   6  5.4563 0.88666   1 0.53189-0.42640 0.66295-0.33309-0.52669 0.84089
   1   5   4 511.389 9.22627   1 0.51900-0.41353 0.51526-0.18541-0.68188 0.89135
   1   5   2 1.83334 1.48157   1 0.47723-0.37176 0.30715 0.02269-0.82326 0.92802
   1   5   0 129.362 4.25706   1 0.39782-0.29237 0.05455 0.27529-0.91580 0.91583
   1   5  -2 2.50045 1.44763   1 0.29065-0.18521-0.19214 0.52197-0.93733 0.83265
   1   5  -4 547.605 9.56844   1 0.18149-0.07605-0.38450 0.71433-0.90513 0.69572
   1   5  -6 1.03881 1.96001   1 0.08962 0.01580-0.51136 0.84117-0.85472 0.54059
   1   5  -8 145.726 6.67908   1 0.01966 0.08575-0.58670 0.91651-0.80961 0.39076
   1   5 -10 1.46212 2.78381   1-0.03145 0.13685-0.62757 0.95737-0.77797 0.25440
   1   5 -12 258.205 12.0297   1-0.06819 0.17358-0.64614 0.97593-0.76021 0.13193
   1   5 -14 1.15157 4.07142   1-0.09425 0.19964-0.64983 0.97962-0.75426 0.02125
   1   5 -16 80.1533 6.72529   1-0.11230 0.21768-0.64292 0.97270-0.75770-0.08003
   1   6 -15-1.90168 4.25229   1-0.07263 0.17800-0.58804 0.98380-0.80560 0.02024
   1   6 -13 100.592 7.80616   1-0.04691 0.15228-0.58400 0.97977-0.81043 0.12979
   1   6 -11 538.948  15.461   1-0.01181 0.11720-0.56571 0.96149-0.82456 0.24863
   1   6  -9 1175.08 20.0546   1 0.03517 0.07023-0.52753 0.92330-0.84885 0.37764
   1   6  -7 21.6552 1.84097   1 0.09677 0.00864-0.46100 0.85679-0.88213 0.51565
   1   6  -5 2732.91 23.8024   1 0.17451-0.06909-0.35537 0.75117-0.91831 0.65654
   1   6  -3 212.579 6.27756   1 0.26559-0.16016-0.20179 0.59759-0.94273 0.78569
   1   6  -1 13.5507 0.91678   1 0.35926-0.25382-0.00378 0.39959-0.93320 0.88087
   1   6   1 12.0043 0.83108   1 0.43886-0.33341 0.21389 0.18192-0.87265 0.92505
   1   6   3 206.816 6.18041   1 0.49230-0.38684 0.41543-0.01961-0.76478 0.92190
   1   6   5 2718.29 23.8329   1 0.51923-0.41377 0.57704-0.18121-0.63027 0.89210
   1   6   7 20.9965 1.46989   1 0.52680-0.42132 0.69466-0.29883-0.48963 0.85619
   1   6   9 1162.69 20.0107   1 0.52257-0.41708 0.77528-0.37944-0.35450 0.82578
   1   6  11 516.315 15.2619   1 0.51176-0.40626 0.82794-0.43209-0.22905 0.80504
   1   6  13 90.3009 7.17888   1 0.49732-0.39181 0.86002-0.46417-0.11356 0.79428
   1   6  15 8.60209 4.34471   1 0.48075-0.37523 0.87677-0.48090-0.00689 0.79232
   1   7  14 16.2528  2.1826   1 0.49080-0.38529 0.86584-0.40401-0.09648 0.82957
   1   7  12 132.981 8.77843   1 0.50495-0.39945 0.83770-0.37587-0.20771 0.83607
   1   7  10 32.5736  2.9279   1 0.51560-0.41011 0.79212-0.33030-0.32640 0.85004
   1   7   8 546.969  13.492   1 0.52065-0.41518 0.72411-0.26230-0.45211 0.87103
   1   7   6 53.1134 4.19734   1 0.51668-0.41121 0.62776-0.16595-0.58204 0.89624
   1   7   4 73.0891 4.44558   1 0.49881-0.39335 0.49812-0.03632-0.70915 0.91863
   1   7   2 0.73336 1.83338   1 0.46188-0.35643 0.33547 0.12632-0.82096 0.92572
   1   7   0 1135.78 14.3039   1 0.40365-0.29822 0.15072 0.31106-0.90235 0.90240
   1   7  -2  3.4631 1.84983   1 0.32847-0.22304-0.03428 0.49605-0.94387 0.83919
   1   7  -4 77.0625 4.45273   1 0.24666-0.14124-0.19634 0.65811-0.94900 0.73960
   1   7  -6 59.9823 4.38895   1 0.16895-0.06354-0.32246 0.78422-0.93140 0.61728
   1   7  -8 545.824  13.371   1 0.10180 0.00360-0.41181 0.87357-0.90559 0.48675
   1   7 -10 27.3571 1.93948   1 0.04708 0.05831-0.47027 0.93202-0.88129 0.35774
   1   7 -12 142.182 8.84122   1 0.00401 0.10136-0.50499 0.96673-0.86315 0.23487
   1   7 -14 13.6873 2.15675   1-0.02909 0.13446-0.52195 0.98368-0.85252 0.11952
   1   8 -13 22.8501 2.41798   1 0.01691 0.08845-0.44495 0.97265-0.89543 0.21479
   1   8 -11 378.213 13.5723   1 0.05636 0.04902-0.41410 0.94181-0.90851 0.33260
   1   8  -9 1851.44 26.4725   1 0.10533 0.00005-0.36298 0.89070-0.92584 0.45465
   1   8  -7 94.2291 5.62898   1 0.16421-0.05882-0.28666 0.81439-0.94386 0.57739
   1   8  -5 813.015  14.652   1 0.23168-0.12627-0.18111 0.70884-0.95578 0.69403
   1   8  -3 432.385 10.1486   1 0.30357-0.19816-0.04615 0.57389-0.95167 0.79463
   1   8  -1 150.185 5.80444   1 0.37283-0.26740 0.11109 0.41666-0.92118 0.86886
   1   8   1 154.752 5.90267   1 0.43150-0.32607 0.27596 0.25179-0.85879 0.91119
   1   8   3 430.384 10.2375   1 0.47428-0.36884 0.43138 0.09638-0.76733 0.92446
   1   8   5 799.333 14.6779   1 0.50032-0.39487 0.56482-0.03705-0.65610 0.91795
   1   8   7 78.5861 5.49449   1 0.51214-0.40668 0.67130-0.14353-0.53560 0.90217
   1   8   9 1837.39  26.845   1 0.51344-0.40796 0.75166-0.22388-0.41377 0.88506
   1   8  11 369.737 13.8692   1 0.50748-0.40200 0.80943-0.28164-0.29517 0.87118
   1   8  13 17.3303 2.04076   1 0.49664-0.39115 0.84862-0.32082-0.18180 0.86252
   1   9  12 194.656  11.121   1 0.49819-0.39272 0.82668-0.23291-0.26124 0.88961
   1   9  10 3.02258 3.37245   1 0.50512-0.39965 0.77752-0.18377-0.37435 0.89800
   1   9   8 147.178 8.05006   1 0.50599-0.40053 0.70976-0.11601-0.48993 0.90886
   1   9   6 2.14703 2.51059   1 0.49851-0.39306 0.62084-0.02710-0.60486 0.91907
   1   9   4 282.438 9.14875   1 0.48004-0.37460 0.50970 0.08403-0.71385 0.92334
   1   9   2-0.49083  2.0533   1 0.44836-0.34293 0.37860 0.21513-0.80962 0.91439
   1   9   0 207.142 7.36318   1 0.40297-0.29755 0.23463 0.35909-0.88456 0.88461
   1   9  -2-0.72689 1.92318   1 0.34619-0.24078 0.08923 0.50448-0.93387 0.82920
   1   9  -4 281.191 9.02429   1 0.28301-0.17761-0.04508 0.63879-0.95803 0.74864
   1   9  -6 2.97792 2.38234   1 0.21934-0.11395-0.15899 0.75269-0.96260 0.64849
   1   9  -8 157.503 8.02207   1 0.15998-0.05460-0.24847 0.84216-0.95534 0.53651
   1   9 -10 4.19318 2.21882   1 0.10776-0.00239-0.31397 0.90766-0.94331 0.41976
   1   9 -12 172.318  10.694   1 0.06366 0.04170-0.35836 0.95204-0.93143 0.30316
   1  10 -11 461.459 16.4425   1 0.10931-0.00396-0.26440 0.92405-0.95821 0.38230
   1  10  -9 855.322 20.1761   1 0.15604-0.05067-0.20814 0.86780-0.96558 0.49439
   1  10  -7-1.76464 2.75645   1 0.20881-0.10343-0.13171 0.79138-0.96904 0.60257
   1  10  -5 1334.30 21.2465   1 0.26563-0.16025-0.03461 0.69428-0.96343 0.70169
   1  10  -3 80.1938 5.52888   1 0.32311-0.21772 0.08079 0.57889-0.94287 0.78584
   1  10  -1 6.29233 3.13126   1 0.37688-0.27147 0.20846 0.45123-0.90244 0.85014
   1  10   1 10.1337 1.25589   1 0.42270-0.31728 0.33945 0.32025-0.84021 0.89263
   1  10   3 68.1576 5.04498   1 0.45776-0.35233 0.46430 0.19541-0.75810 0.91524
   1  10   5 1342.00 21.6145   1 0.48130-0.37586 0.57558 0.08413-0.66097 0.92282
   1  10   7 0.36696 2.56873   1 0.49424-0.38879 0.66925-0.00953-0.55466 0.92124
   1  10   9 882.926 20.2588   1 0.49838-0.39292 0.74432-0.08459-0.44433 0.91563
   1  10  11 472.627 16.5215   1 0.49564-0.39018 0.80178-0.14204-0.33365 0.90966
   1  11  10 9.56847 4.47612   1 0.48937-0.38392 0.77569-0.04999-0.39831 0.92197
   1  11   8 152.918  9.1489   1 0.48795-0.38251 0.71191 0.01378-0.50488 0.92382
   1  11   6-0.38245 3.22259   1 0.47926-0.37383 0.63230 0.09338-0.60854 0.92276
   1  11   4 59.8512 4.45341   1 0.46188-0.35645 0.53723 0.18844-0.70560 0.91510
   1  11   2 3.84228 2.82784   1 0.43483-0.32942 0.42908 0.29659-0.79161 0.89639
   1  11   0 206.118 8.51124   1 0.39815-0.29274 0.31261 0.41305-0.86233 0.86239
   1  11  -2-2.52847 2.96488   1 0.35326-0.24786 0.19465 0.53101-0.91500 0.81034
   1  11  -4 56.8562 4.58432   1 0.30292-0.19754 0.08266 0.64299-0.94939 0.74001
   1  11  -6 4.33193 1.35279   1 0.25059-0.14522-0.01699 0.74263-0.96792 0.65382
   1  11  -8  142.24 8.32492   1 0.19954-0.09418-0.10030 0.82593-0.97473 0.55591
   1  11 -10 13.6099 1.93991   1 0.15224-0.04689-0.16580 0.89143-0.97434 0.45080
   1  12  -7 41.2604 2.93746   1 0.23729-0.13193 0.00629 0.78531-0.97140 0.60494
   1  12  -5 811.643 18.9972   1 0.28502-0.17965 0.09264 0.69898-0.95400 0.69226
   1  12  -3 134.259 8.00979   1 0.33187-0.22649 0.19089 0.60073-0.92376 0.76674
   1  12  -1 2.12876 3.01052   1 0.37506-0.26967 0.29650 0.49513-0.87823 0.82594
   1  12   1 5.71186 2.71877   1 0.41210-0.30670 0.40368 0.38796-0.81674 0.86916
   1  12   3  136.75 7.92601   1 0.44131-0.33590 0.50657 0.28507-0.74058 0.89773
   1  12   5 837.008 19.3636   1 0.46204-0.35662 0.60039 0.19126-0.65259 0.91445
   1  12   7 46.4196 3.84892   1 0.47460-0.36917 0.68201 0.10965-0.55626 0.92285
   1  13   4 68.8522 5.60463   1 0.44341-0.33801 0.57435 0.28327-0.68799 0.89750
   1  13   0 146.728 8.61694   1 0.39004-0.28465 0.38731 0.47030-0.83530 0.83537
   1  13  -2-3.23175 3.23175   1 0.35349-0.24811 0.28958 0.56801-0.88942 0.78477
   1  13  -4 66.0429  4.8607   1 0.31239-0.20703 0.19540 0.66219-0.92959 0.72022
   2  13  -3 117.965 7.85131   1 0.37167-0.16081 0.21214 0.64544-0.90374 0.74674
   2  13  -1  69.317  5.6721   1 0.41005-0.19918 0.30293 0.55466-0.86021 0.80792
   2  13   1 80.5007  5.7842   1 0.44387-0.23299 0.39620 0.46139-0.80364 0.85608
   2  13   3 97.6119 7.55165   1 0.47169-0.26079 0.48763 0.36997-0.73454 0.89170
   2  12   6 94.8885 6.56219   1 0.51033-0.29941 0.59617 0.19547-0.61965 0.93388
   2  12   4 1509.65 25.4223   1 0.49154-0.28064 0.50777 0.28386-0.70737 0.91688
   2  12   2 108.351 7.42972   1 0.46487-0.25397 0.41070 0.38093-0.78426 0.88905
   2  12   0 169.401 8.83443   1 0.43081-0.21992 0.30909 0.48253-0.84778 0.84785
   2  12  -2 87.8973 6.74295   1 0.39077-0.17989 0.20808 0.58353-0.89660 0.79195
   2  12  -4 1584.55 25.7864   1 0.34685-0.13598 0.11283 0.67877-0.93106 0.72170
   2  12  -6 90.7587 6.48579   1 0.30150-0.09064 0.02766 0.76394-0.95303 0.63895
   2  11  -9 30.7949 2.53035   1 0.22029-0.00943-0.14408 0.86970-0.96473 0.49356
   2  11  -7 154.074 8.65988   1 0.26646-0.05559-0.07672 0.80235-0.96077 0.59432
   2  11  -5 140.819 7.63313   1 0.31540-0.10452 0.00665 0.71898-0.94891 0.68718
   2  11  -3 163.051 8.32062   1 0.36473-0.15385 0.10415 0.62149-0.92522 0.76821
   2  11  -1 87.3931 6.13224   1 0.41152-0.20063 0.21176 0.51388-0.88639 0.83410
   2  11   1 79.3768 5.81224   1 0.45281-0.24191 0.32366 0.40199-0.83070 0.88313
   2  11   3 165.075 8.43416   1 0.48633-0.27542 0.43332 0.29234-0.75865 0.91580
   2  11   5 150.303 8.09387   1 0.51093-0.30001 0.53490 0.19077-0.67279 0.93466
   2  11   7  148.22 8.82165   1 0.52662-0.31569 0.62430 0.10137-0.57682 0.94341
   2  11   9 24.1151 2.32384   1 0.53420-0.32326 0.69942 0.02627-0.47461 0.94592
   2  10  10 227.078 11.6154   1 0.54427-0.33331 0.72801-0.06830-0.41663 0.94030
   2  10   8 245.873 10.5436   1 0.54085-0.32991 0.65698 0.00273-0.52503 0.94398
   2  10   6 85.5015 6.40409   1 0.52921-0.31828 0.56887 0.09083-0.62939 0.94362
   2  10   4 19.8258 2.00271   1 0.50784-0.29692 0.46467 0.19503-0.72526 0.93477
   2  10   2 158.619 7.74937   1 0.47596-0.26505 0.34787 0.31182-0.80765 0.91243
   2  10   0 4489.16 36.9053   1 0.43416-0.22325 0.22471 0.43497-0.87229 0.87235
   2  10  -2 173.861 7.65499   1 0.38466-0.17377 0.10325 0.55643-0.91722 0.81256
   2  10  -4 20.0941 2.23641   1 0.33097-0.12009-0.00862 0.66829-0.94357 0.73420
   2  10  -6 72.6447 5.18576   1 0.27691-0.06604-0.10506 0.76472-0.95512 0.64102
   2  10  -8 196.155 9.69061   1 0.22568-0.01481-0.18320 0.84285-0.95682 0.53800
   2  10 -10 251.246 11.8526   1 0.17936 0.03150-0.24274 0.90238-0.95337 0.42984
   2   9 -11  86.411 6.07535   1 0.13526 0.07560-0.33796 0.93163-0.93141 0.35551
   2   9  -9 150.182 8.26135   1 0.17987 0.03100-0.28894 0.88261-0.94031 0.46913
   2   9  -7 180.331 8.38081   1 0.23148-0.02060-0.21985 0.81353-0.94767 0.58121
   2   9  -5  214.14 8.58234   1 0.28876-0.07787-0.12890 0.72259-0.94867 0.68693
   2   9  -3 197.843 7.82496   1 0.34877-0.13787-0.01675 0.61045-0.93703 0.78001
   2   9  -1 248.566 8.24558   1 0.40711-0.19620 0.11203 0.48168-0.90643 0.85413
   2   9   1 234.299 8.21164   1 0.45882-0.24790 0.24881 0.34490-0.85290 0.90532
   2   9   3 205.936 7.95536   1 0.49993-0.28900 0.38295 0.21076-0.77670 0.93384
   2   9   5 208.564 8.29028   1 0.52866-0.31772 0.50499 0.08873-0.68214 0.94400
   2   9   7 185.205 8.53655   1 0.54547-0.33452 0.60901-0.01528-0.57565 0.94223
   2   9   9 137.902 8.23632   1 0.55217-0.34122 0.69295-0.09921-0.46339 0.93469
   2   9  11 77.3674 6.40782   1 0.55099-0.34002 0.75746-0.16371-0.34999 0.92601
   2   8  12 90.0346 6.66563   1 0.55373-0.34275 0.78593-0.25815-0.27482 0.90320
   2   8  10 195.147 9.82215   1 0.55966-0.34869 0.73036-0.20259-0.39137 0.91503
   2   8   8 344.277 11.2459   1 0.55856-0.34759 0.65390-0.12613-0.51014 0.92908
   2   8   6 206.804 8.01077   1 0.54765-0.33670 0.55386-0.02610-0.62700 0.94122
   2   8   4 1460.56 19.6893   1 0.52395-0.31301 0.42990 0.09785-0.73518 0.94468
   2   8   2 295.151 8.61619   1 0.48540-0.27447 0.28627 0.24147-0.82601 0.93078
   2   8   0 1211.39 16.7296   1 0.43257-0.22165 0.13310 0.39464-0.89166 0.89172
   2   8  -2 277.921 8.36874   1 0.36948-0.15857-0.01565 0.54338-0.92907 0.82441
   2   8  -4 1500.65 19.9242   1 0.30253-0.09163-0.14709 0.67481-0.94171 0.73233
   2   8  -6 211.601  8.1055   1 0.23794-0.02705-0.25372 0.78144-0.93756 0.62345
   2   8  -8 331.741 11.0261   1 0.17993 0.03095-0.33406 0.86177-0.92523 0.50641
   2   8 -10 203.985  9.7741   1 0.13036 0.08051-0.39054 0.91825-0.91133 0.38779
   2   8 -12 108.517 8.32476   1 0.08943 0.12143-0.42704 0.95474-0.89983 0.27156
   2   7 -13  201.22 11.5292   1 0.04357 0.16730-0.50763 0.96935-0.86051 0.17988
   2   7 -11 64.5018 4.85654   1 0.07905 0.13182-0.48454 0.94627-0.87122 0.29531
   2   7  -9 113.505 6.95229   1 0.12400 0.08689-0.44319 0.90493-0.88784 0.41665
   2   7  -7 162.418 7.25662   1 0.17948 0.03141-0.37830 0.84004-0.90813 0.54167
   2   7  -5 642.377  12.753   1 0.24539-0.03449-0.28429 0.74604-0.92681 0.66506
   2   7  -3 422.672 9.74664   1 0.31903-0.10811-0.15786 0.61962-0.93449 0.77746
   2   7  -1 173.876 5.91064   1 0.39404-0.18311-0.00221 0.46397-0.91905 0.86675
   2   7   1 156.035 5.97015   1 0.46142-0.25049 0.16995 0.29182-0.87068 0.92310
   2   7   3 400.471  9.3952   1 0.51332-0.30237 0.33936 0.12241-0.78815 0.94528
   2   7   5  633.24 12.6756   1 0.54665-0.33570 0.48888-0.02709-0.67969 0.94154
   2   7   7  142.79 6.91839   1 0.56324-0.35228 0.60971-0.14792-0.55751 0.92408
   2   7   9 103.721 6.88894   1 0.56716-0.35619 0.70115-0.23935-0.43189 0.90318
   2   7  11 64.6084 5.20404   1 0.56242-0.35144 0.76680-0.30500-0.30906 0.88507
   2   7  13  219.95 12.2797   1 0.55201-0.34102 0.81137-0.34955-0.19184 0.87258
   2   6  14 807.687 22.5841   1 0.54559-0.33458 0.83169-0.43585-0.10235 0.83543
   2   6  12 309.042 12.6879   1 0.55980-0.34880 0.79951-0.40367-0.21736 0.84572
   2   6  10 379.592 12.3788   1 0.57001-0.35902 0.74750-0.35166-0.34082 0.86447
   2   6   8 196.806 7.97375   1 0.57351-0.36253 0.66948-0.27366-0.47189 0.89082
   2   6   6 287.693 8.51864   1 0.56588-0.35491 0.55847-0.16265-0.60638 0.92059
   2   6   4 76.6246 4.19425   1 0.54106-0.33010 0.40970-0.01389-0.73432 0.94381
   2   6   2  153.50 5.39226   1 0.49363-0.28268 0.22695 0.16886-0.83946 0.94423
   2   6   0 6423.47 33.0224   1 0.42357-0.21263 0.02834 0.36746-0.90538 0.90542
   2   6  -2 147.382 5.44442   1 0.33945-0.12852-0.15828 0.55407-0.92720 0.82253
   2   6  -4 70.5149 4.21162   1 0.25435-0.04344-0.31068 0.70646-0.91586 0.70647
   2   6  -6 287.793 8.70021   1 0.17840 0.03251-0.42189 0.81766-0.88895 0.57483
   2   6  -8 178.783 7.94003   1 0.11572 0.09518-0.49644 0.89221-0.86035 0.44152
   2   6 -10 385.845 12.8297   1 0.06624 0.14465-0.54264 0.93840-0.83738 0.31383
   2   6 -12 275.863 12.0427   1 0.02815 0.18272-0.56801 0.96377-0.82258 0.19430
   2   6 -14 770.079 22.4159   1-0.00060 0.21147-0.57808 0.97383-0.81602 0.08302
   2   5 -15 92.5213  8.2337   1-0.04160 0.25247-0.63766 0.96744-0.76923-0.01612
   2   5 -13 45.8555 3.76945   1-0.02017 0.23105-0.63913 0.96891-0.76888 0.08824
   2   5 -11 115.191 7.94342   1 0.00962 0.20128-0.62875 0.95854-0.77759 0.20167
   2   5  -9 180.248 8.40017   1 0.05024 0.16067-0.60188 0.93168-0.79704 0.32585
   2   5  -7 349.751 9.92467   1 0.10483 0.10608-0.55103 0.88083-0.82791 0.46143
   2   5  -5 205.973 6.81806   1 0.17648 0.03445-0.46516 0.79496-0.86749 0.60573
   2   5  -3 298.235 7.24831   1 0.26569-0.05476-0.33133 0.66114-0.90534 0.74831
   2   5  -1 422.866 8.05189   1 0.36562-0.15468-0.14332 0.47315-0.91965 0.86733
   2   5   1 408.756 7.84381   1 0.45926-0.24831 0.08316 0.24667-0.88435 0.93675
   2   5   3 296.358 7.06219   1 0.52802-0.31706 0.30874 0.02109-0.79102 0.94814
   2   5   5 212.987 6.64147   1 0.56569-0.35472 0.49675-0.16691-0.65806 0.91990
   2   5   7 337.969 9.46718   1 0.57869-0.36771 0.63472-0.30487-0.51191 0.87848
   2   5   9  169.66 7.70112   1 0.57651-0.36552 0.72852-0.39866-0.36974 0.84103
   2   5  11 129.309 7.85331   1 0.56613-0.35512 0.78905-0.45919-0.23817 0.81418
   2   5  13  63.606 5.27352   1 0.55148-0.34047 0.82570-0.49583-0.11808 0.79880
   2   5  15 111.612 8.26313   1 0.53452-0.32350 0.84504-0.51516-0.00816 0.79360
   2   4  16  12.837 2.66349   1 0.51919-0.30816 0.85000-0.58609 0.08854 0.74926
   2   4  14 860.789 22.9377   1 0.53764-0.32662 0.84299-0.57908-0.01380 0.74688
   2   4  12 276.292  12.062   1 0.55517-0.34416 0.82195-0.55806-0.12661 0.75497
   2   4  10 195.693 8.97273   1 0.57080-0.35980 0.78108-0.51719-0.25283 0.77647
   2   4   8 1850.34  22.583   1 0.58194-0.37095 0.71066-0.44678-0.39511 0.81402
   2   4   6 625.463 11.3911   1 0.58259-0.37160 0.59564-0.33177-0.55281 0.86701
   2   4   4 4407.48 26.1356   1 0.56098-0.35000 0.41793-0.15406-0.71446 0.92394
   2   4   2  252.92 5.82952   1 0.50151-0.29055 0.17247 0.09139-0.84771 0.95247
   2   4   0 13.4019 1.06677   1 0.40042-0.18946-0.10389 0.36775-0.91040 0.91044
   2   4  -2  257.64 6.03687   1 0.28095-0.07000-0.34327 0.60712-0.89624 0.79156
   2   4  -4 4690.65 28.2113   1 0.17335 0.03758-0.50864 0.77248-0.84338 0.63398
   2   4  -6 623.138 11.9683   1 0.09022 0.12071-0.60802 0.87186-0.78882 0.47470
   2   4  -8 1901.05 24.3134   1 0.02995 0.18097-0.66289 0.92672-0.74816 0.32932
   2   4 -10 190.779   9.453   1-0.01289 0.22379-0.69003 0.95385-0.72371 0.20015
   2   4 -12 289.716 12.3824   1-0.04311 0.25401-0.69963 0.96344-0.71325 0.08497
   2   4 -14 868.114 23.3441   1-0.06415 0.27504-0.69740 0.96121-0.71385-0.01915
   2   4 -16 9.30218 4.97222   1-0.07830 0.28918-0.68652 0.95032-0.72293-0.11480
   2   3 -15 184.748 12.0189   1-0.10263 0.31352-0.74350 0.94133-0.66086-0.12451
   2   3 -13 105.723 7.17623   1-0.08990 0.30080-0.75529 0.95313-0.64924-0.03140
   2   3 -11 147.215 8.66727   1-0.07012 0.28103-0.75918 0.95702-0.64714 0.07122
   2   3  -9 30.5319 2.58394   1-0.04047 0.25139-0.75178 0.94963-0.65822 0.18702
   2   3  -7 354.824 9.97719   1 0.00373 0.20720-0.72630 0.92416-0.68741 0.32093
   2   3  -5 659.561 11.3446   1 0.06998 0.14096-0.66899 0.86686-0.74001 0.47825
   2   3  -3 793.877 10.5078   1 0.16834 0.04261-0.55328 0.75115-0.81584 0.65880
   2   3  -1 115.443 3.72093   1 0.30313-0.09217-0.34034 0.53822-0.89011 0.83778
   2   3   1 108.788 3.64654   1 0.44797-0.23700-0.02280 0.22069-0.89372 0.94611
   2   3   3 749.056  9.6131   1 0.54739-0.33641 0.30779-0.10989-0.77812 0.93524
   2   3   5 620.698 10.2394   1 0.58493-0.37394 0.54970-0.35180-0.59623 0.85806
   2   3   7 365.934 9.18075   1 0.58624-0.37524 0.69534-0.49743-0.41550 0.78205
   2   3   9 32.6988 2.52151   1 0.57336-0.36235 0.77728-0.57936-0.25872 0.72999
   2   3  11 153.331 8.67826   1 0.55601-0.34499 0.82158-0.62366-0.12534 0.70134
   2   3  13 106.069 8.34816   1 0.53757-0.32654 0.84309-0.64516-0.00993 0.69064
   2   3  15 182.055 11.7446   1 0.51895-0.30791 0.84973-0.65180 0.09247 0.69296
   2   2  16 969.477 27.6157   1 0.49639-0.28534 0.84524-0.71327 0.19773 0.64006
   2   2  14 1143.76 27.1271   1 0.51444-0.30340 0.85070-0.71873 0.10759 0.62548
   2   2  12 526.908 16.6321   1 0.53310-0.32207 0.84595-0.71400 0.00680 0.62155
   2   2  10 357.446 11.8436   1 0.55270-0.34168 0.82602-0.69407-0.10991 0.63354
   2   2   8  178.56 7.50964   1 0.57272-0.36171 0.78031-0.64836-0.25089 0.66980
   2   2   6 339.058  8.3451   1 0.58915-0.37815 0.68532-0.55338-0.42784 0.74203
   2   2   4 13.7046 1.04058   1 0.58486-0.37387 0.49068-0.35875-0.64574 0.85521
   2   2   2 485.877 6.91875   1 0.51168-0.30070 0.13177 0.00015-0.84894 0.95369
   2   2   0 8061.78 26.8025   1 0.33896-0.12799-0.30740 0.43932-0.88917 0.88919
   2   2  -2 503.405 7.61593   1 0.15991 0.05105-0.60106 0.73297-0.78308 0.67839
   2   2  -4 18.1422 1.55927   1 0.04064 0.17031-0.73634 0.86824-0.67544 0.46603
   2   2  -6 361.985 9.42993   1-0.03093 0.24187-0.79246 0.92435-0.60919 0.29506
   2   2  -8 195.342 8.38433   1-0.07460 0.28554-0.81331 0.94519-0.57708 0.15823
   2   2 -10 334.021 12.1212   1-0.10200 0.31292-0.81683 0.94871-0.56783 0.04426
   2   2 -12  539.48 16.9515   1-0.11924 0.33016-0.81042 0.94229-0.57363-0.05466
   2   2 -14 1111.34 26.3467   1-0.12964 0.34055-0.79730 0.92916-0.58955-0.14346
   2   2 -16 974.332 26.2984   1-0.13506 0.34595-0.77889 0.91075-0.61249-0.22524
   2   1 -15 112.523 8.48113   1-0.16210 0.37301-0.82797 0.89386-0.53688-0.24850
   2   1 -13 233.239 12.0731   1-0.15944 0.37035-0.84668 0.91258-0.50769-0.17297
   2   1 -11 97.3399 7.59441   1-0.15248 0.36341-0.86121 0.92711-0.48488-0.09106
   2   1  -9 297.149 11.3098   1-0.13948 0.35042-0.87064 0.93655-0.47178 0.00056
   2   1  -7 336.932 10.6921   1-0.11701 0.32795-0.87257 0.93849-0.47431 0.10781
   2   1  -5 825.943  13.643   1-0.07779 0.28875-0.86040 0.92632-0.50370 0.24193
   2   1  -3 643.916 9.78577   1-0.00464 0.21560-0.81331 0.87925-0.58186 0.42481
   2   1  -1 644.456 7.95104   1 0.14405 0.06693-0.65698 0.72292-0.74007 0.68773
   2   1   1 604.873 7.00886   1 0.40567-0.19468-0.19807 0.26401-0.89229 0.94467
   2   1   3 619.282 8.11065   1 0.57895-0.36795 0.39884-0.33288-0.71104 0.86814
   2   1   5 808.223 11.7626   1 0.58978-0.37878 0.68704-0.62108-0.42420 0.68602
   2   1   7 341.872 9.80038   1 0.56619-0.35518 0.79455-0.72858-0.21900 0.58554
   2   1   9 288.999 10.6747   1 0.54255-0.33152 0.83680-0.77083-0.07257 0.54384
   2   1  11  99.257 7.82104   1 0.52214-0.31110 0.85178-0.78580 0.04159 0.53440
   2   1  13 214.827 12.0745   1 0.50410-0.29305 0.85260-0.78661 0.13737 0.54333
   2   1  15 117.287 8.86652   1 0.48737-0.27631 0.84448-0.77848 0.22197 0.56345
   2   0  16 61.4704 5.07263   1 0.45801-0.24694 0.82536-0.82533 0.33012 0.50766
   2   0  14 1030.03 27.2557   1 0.47146-0.26040 0.84229-0.84226 0.26120 0.47186
   2   0  12 70.3672 5.86335   1 0.48537-0.27432 0.85412-0.85410 0.18662 0.44172
   2   0  10 222.238 11.5393   1 0.50081-0.28977 0.85941-0.85940 0.10252 0.42110
   2   0   8 887.559 18.2753   1 0.51971-0.30868 0.85428-0.85428 0.00082 0.41808
   2   0   6 509.678 11.7627   1 0.54583-0.33481 0.82626-0.82626-0.13863 0.45281
   2   0   4 1079.57 13.1685   1 0.58356-0.37255 0.71919-0.71921-0.37687 0.58633
   2   0   2 945.129 8.92088   1 0.54053-0.32953 0.16887-0.16889-0.82413 0.92887
   2   0   0 1662.02 12.3727   1 0.10550 0.10550-0.73826 0.73823-0.66627 0.66629
   2   0  -2 1002.45 12.4495   1-0.08016 0.29114-0.90100 0.90096-0.42640 0.32170
   2   0  -4 1041.71 15.5375   1-0.14190 0.35287-0.92446 0.92442-0.35393 0.14451
   2   0  -6 507.723 12.9286   1-0.16927 0.38023-0.92449 0.92444-0.34159 0.02745
   2   0  -8  895.02 18.7941   1-0.18297 0.39392-0.91690 0.91685-0.35472-0.06414
   2   0 -10 216.514 10.4391   1-0.18961 0.40055-0.90506 0.90500-0.38069-0.14289
   2   0 -12 86.6896 6.66947   1-0.19186 0.40279-0.88984 0.88977-0.41399-0.21431
   2   0 -14 986.507 25.2905   1-0.19098 0.40190-0.87144 0.87136-0.45183-0.28119
   2   0 -16 47.7591 3.47892   1-0.18759 0.39850-0.84977 0.84969-0.49267-0.34507
   3   0 -15 85.5029  6.7639   1-0.12045 0.43686-0.85472 0.85462-0.50497-0.28040
   3   0 -13 202.806 11.5636   1-0.12063 0.43705-0.87442 0.87434-0.46997-0.21068
   3   0 -11 1026.15 23.5064   1-0.11753 0.43396-0.89055 0.89047-0.43948-0.13645
   3   0  -9 2312.94 32.4652   1-0.11008 0.42652-0.90279 0.90272-0.41579-0.05542
   3   0  -7-2.22497 3.27508   1-0.09619 0.41264-0.91018 0.91011-0.40293 0.03644
   3   0  -5 3536.96 32.9439   1-0.07153 0.38799-0.90991 0.90985-0.40864 0.14687
   3   0  -3 32.6165 2.54249   1-0.02578 0.34225-0.89305 0.89300-0.44928 0.29223
   3   0  -1 488.329 9.17169   1 0.06973 0.24676-0.82479 0.82475-0.56119 0.50886
   3   0   1  485.27 7.87014   1 0.29238 0.02411-0.54683 0.54679-0.78457 0.83696
   3   0   3  30.244 2.17583   1 0.58944-0.27294 0.16738-0.16741-0.79020 0.94731
   3   0   5 3816.01 27.6145   1 0.64138-0.32487 0.61896-0.61898-0.45313 0.71496
   3   0   7    0.00 2.62646   1 0.61488-0.29836 0.75975-0.75977-0.21101 0.57756
   3   0   9 2213.27 30.7879   1 0.58825-0.27172 0.80685-0.80686-0.05314 0.52441
   3   0  11 1030.38 23.8996   1 0.56660-0.25006 0.82147-0.82147 0.06362 0.51237
   3   0  13 212.374 12.6292   1 0.54822-0.23167 0.82102-0.82101 0.15905 0.52166
   3   0  15 74.1652 5.51816   1 0.53157-0.21501 0.81158-0.81157 0.24230 0.54314
   3   1  16 52.8468 4.84791   1 0.54310-0.22654 0.81238-0.74640 0.21215 0.62565
   3   1  14 50.5678 3.89737   1 0.56148-0.24493 0.81843-0.75245 0.12177 0.61130
   3   1  12 72.3102 5.83083   1 0.58084-0.26430 0.81372-0.74774 0.01936 0.60900
   3   1  10 17.4859 1.84957   1 0.60170-0.28517 0.79211-0.72614-0.10186 0.62549
   3   1   8 48.9875 3.68247   1 0.62353-0.30702 0.73949-0.67353-0.25335 0.67227
   3   1   6 21.1263  1.2263   1 0.64016-0.32366 0.62112-0.55517-0.45189 0.76608
   3   1   4 44.4882 2.76371   1 0.62120-0.30470 0.35773-0.29178-0.69712 0.90659
   3   1   2 7.34302 0.67907   1 0.49123-0.17475-0.10980 0.17573-0.86405 0.96880
   3   1   0 31.3339 2.39821   1 0.27719 0.03929-0.53767 0.60360-0.79633 0.79636
   3   1  -2 7.39662 0.93367   1 0.11901 0.19746-0.74241 0.80833-0.65935 0.55467
   3   1  -4 37.8354 2.76172   1 0.02872 0.28774-0.82150 0.88741-0.56955 0.36014
   3   1  -6 22.9963 2.09306   1-0.02321 0.33965-0.85059 0.91650-0.52537 0.21125
   3   1  -8 49.5851  3.7092   1-0.05453 0.37096-0.85817 0.92407-0.51051 0.09166
   3   1 -10 17.0247 1.82616   1-0.07389 0.39032-0.85468 0.92058-0.51391-0.00965
   3   1 -12 71.2727 5.67865   1-0.08565 0.40207-0.84427 0.91016-0.52908-0.09921
   3   1 -14 32.1521 2.68082   1-0.09211 0.40852-0.82869 0.89457-0.55212-0.18089
   3   1 -16 42.6119 3.54899   1-0.09456 0.41096-0.80869 0.87457-0.58063-0.25710
   3   2 -15 161.931 11.4016   1-0.06577 0.38216-0.77811 0.90996-0.62472-0.16064
   3   2 -13 10.4772 4.30683   1-0.05685 0.37325-0.79287 0.92473-0.60678-0.07386
   3   2 -11 285.529 12.4259   1-0.04218 0.35860-0.80136 0.93322-0.59675 0.02083
   3   2  -9 2382.59 31.3094   1-0.01959 0.33602-0.80140 0.93327-0.59786 0.12666
   3   2  -7 347.084 10.8126   1 0.01463 0.30181-0.78856 0.92044-0.61483 0.24835
   3   2  -5 1772.34 20.6427   1 0.06686 0.24958-0.75337 0.88525-0.65424 0.39248
   3   2  -3 632.076  10.632   1 0.14764 0.16882-0.67541 0.80730-0.72256 0.56552
   3   2  -1  306.20 6.68434   1 0.26986 0.04661-0.51444 0.64634-0.81399 0.76167
   3   2   1 289.683  6.2006   1 0.42848-0.11201-0.22457 0.35648-0.87519 0.92758
   3   2   3 600.086  9.1437   1 0.56569-0.24920 0.14788-0.01597-0.81118 0.96829
   3   2   5 1670.32 17.2839   1 0.62852-0.31202 0.45257-0.32065-0.63242 0.89426
   3   2   7 336.585 9.33453   1 0.63725-0.32075 0.63571-0.50378-0.43543 0.80199
   3   2   9 2472.58 29.0114   1 0.62490-0.30838 0.73428-0.60235-0.26488 0.73616
   3   2  11 288.037 11.9105   1 0.60659-0.29007 0.78532-0.65338-0.12314 0.69914
   3   2  13-5.90888 4.19543   1 0.58718-0.27065 0.80937-0.67743-0.00317 0.68388
   3   2  15  146.17 11.1738   1 0.56788-0.25133 0.81677-0.68481 0.10154 0.68390
   3   3  14 33.6028 3.04852   1 0.58848-0.27195 0.80837-0.61044-0.01073 0.74381
   3   3  12 85.6633 6.14869   1 0.60667-0.29015 0.78454-0.58663-0.12763 0.75600
   3   3  10 14.6731 1.73013   1 0.62278-0.30627 0.73768-0.53978-0.26038 0.78403
   3   3   8 376.678 10.3857   1 0.63323-0.31673 0.65497-0.45707-0.41212 0.83104
   3   3   6 155.799 5.86261   1 0.62940-0.31291 0.51639-0.31849-0.58052 0.89472
   3   3   4 251.342 6.51319   1 0.59471-0.27823 0.30072-0.10283-0.74547 0.95496
   3   3   2 142.463 4.71097   1 0.51179-0.19532 0.01575 0.18213-0.85892 0.96368
   3   3   0 984.905 11.8079   1 0.38940-0.07294-0.27074 0.46861-0.88038 0.88042
   3   3  -2 146.112 5.00007   1 0.26533 0.05112-0.48544 0.68330-0.83306 0.72839
   3   3  -4 257.281 7.47829   1 0.16606 0.15038-0.61695 0.81480-0.76933 0.55993
   3   3  -6  151.27 6.60164   1 0.09449 0.22194-0.68963 0.88748-0.71802 0.40391
   3   3  -8 390.866 12.0205   1 0.04443 0.27199-0.72676 0.92460-0.68550 0.26667
   3   3 -10 7.14334 4.09557   1 0.00956 0.30685-0.74261 0.94044-0.66971 0.14615
   3   3 -12 85.0752 6.87423   1-0.01462 0.33102-0.74496 0.94279-0.66700 0.03872
   3   3 -14 34.0704 2.76193   1-0.03107 0.34746-0.73797 0.93580-0.67416-0.05884
   3   4 -15 23.9758 2.74203   1-0.00810 0.32448-0.68059 0.94438-0.73267-0.05269
   3   4 -13 399.676 15.9064   1 0.00927 0.30711-0.68672 0.95051-0.72691 0.04628
   3   4 -11 683.262 18.3164   1 0.03395 0.28245-0.68307 0.94687-0.72962 0.15370
   3   4  -9 855.969 18.4711   1 0.06820 0.24821-0.66602 0.92983-0.74286 0.27167
   3   4  -7 6.60809 3.05413   1 0.11516 0.20126-0.62941 0.89323-0.76853 0.40206
   3   4  -5 4712.78 32.8838   1 0.17872 0.13771-0.56324 0.82707-0.80677 0.54502
   3   4  -3 6.47874 2.24777   1 0.26205 0.05438-0.45310 0.71693-0.85210 0.69506
   3   4  -1 3.10612 1.58381   1 0.36323-0.04678-0.28478 0.54862-0.88711 0.83480
   3   4   1 1.94256 1.56008   1 0.46860-0.15214-0.06025 0.32409-0.88132 0.93373
   3   4   3 5.54358 0.77985   1 0.55483-0.23836 0.18573 0.07812-0.81089 0.96801
   3   4   5 4416.59 29.5527   1 0.60672-0.29025 0.40337-0.13951-0.68484 0.94669
   3   4   7 7.02544 0.99281   1 0.62740-0.31091 0.56616-0.30229-0.53445 0.90102
   3   4   9  802.46 16.4754   1 0.62820-0.31170 0.67614-0.41227-0.38472 0.85600
   3   4  11 735.449 17.7992   1 0.61850-0.30199 0.74608-0.48220-0.24627 0.82228
   3   4  13 382.513 14.5385   1 0.60365-0.28713 0.78792-0.52403-0.12103 0.80175
   3   4  15 16.6287 6.31083   1 0.58625-0.26972 0.81002-0.54612-0.00756 0.79301
   3   5  14 4.98115  3.9525   1 0.59834-0.28183 0.79404-0.46417-0.10654 0.83963
   3   5  12  139.23 8.63914   1 0.61259-0.29608 0.75739-0.42753-0.22569 0.85406
   3   5  10 37.9402 2.84709   1 0.62217-0.30568 0.69795-0.36810-0.35438 0.87803
   3   5   8 114.604 6.37163   1 0.62356-0.30708 0.60811-0.27827-0.49110 0.91003
   3   5   6 40.6352  2.9436   1 0.61098-0.29451 0.47976-0.14993-0.62956 0.94377
   3   5   4 377.259 8.79539   1 0.57713-0.26067 0.30932 0.02050-0.75569 0.96519
   3   5   2 77.1241 4.09181   1 0.51718-0.20073 0.10671 0.22311-0.84913 0.95390
   3   5   0  191.60 6.00878   1 0.43513-0.11868-0.10078 0.43059-0.89468 0.89474
   3   5  -2 75.0039 4.19273   1 0.34443-0.02799-0.28148 0.61129-0.89562 0.79096
   3   5  -4 405.524  9.5115   1 0.25939 0.05703-0.41840 0.74820-0.87045 0.66107
   3   5  -6  42.629 3.55208   1 0.18780 0.12861-0.51217 0.84197-0.83813 0.52402
   3   5  -8 120.551 6.47648   1 0.13104 0.18536-0.57170 0.90148-0.80997 0.39114
   3   5 -10  38.457 2.66652   1 0.08741 0.22898-0.60635 0.93613-0.79042 0.26687
   3   5 -12 128.371 9.23125   1 0.05447 0.26191-0.62328 0.95305-0.78015 0.15188
   3   5 -14 7.31267 4.47807   1 0.03002 0.28636-0.62726 0.95702-0.77828 0.04529
   3   6 -13 6.74753 4.77122   1 0.07184 0.24453-0.56336 0.95910-0.82312 0.14250
   3   6 -11 195.615 10.2749   1 0.10313 0.21324-0.54751 0.94325-0.83046 0.25456
   3   6  -9 1514.26 24.5843   1 0.14350 0.17289-0.51560 0.91135-0.84476 0.37358
   3   6  -7 249.267  9.1694   1 0.19449 0.12191-0.46249 0.85824-0.86506 0.49860
   3   6  -5 944.863 15.7955   1 0.25704 0.05937-0.38178 0.77755-0.88780 0.62606
   3   6  -3 674.018 12.3159   1 0.33011-0.01369-0.26763 0.66340-0.90521 0.74819
   3   6  -1   89.31 4.42735   1 0.40888-0.09245-0.11876 0.51454-0.90480 0.85250
   3   6   1 82.4086  4.3714   1 0.48432-0.16788 0.05611 0.33968-0.87304 0.92545
   3   6   3 686.455 12.1757   1 0.54618-0.22973 0.23761 0.15818-0.80317 0.96031
   3   6   5 897.231 14.7646   1 0.58832-0.27186 0.40387-0.00807-0.70042 0.96228
   3   6   7 222.859 8.29458   1 0.61095-0.29448 0.54083-0.14502-0.57797 0.94455
   3   6   9 1476.20 23.0054   1 0.61827-0.30179 0.64503-0.24921-0.44887 0.92017
   3   6  11 166.591 9.33046   1 0.61512-0.29863 0.71971-0.32389-0.32165 0.89766
   3   6  13 3.05942 4.32668   1 0.60527-0.28877 0.77030-0.37447-0.20032 0.88106
   3   7  12 21.7627 2.19529   1 0.60700-0.29051 0.74103-0.27924-0.28678 0.91516
   3   7  10 7.40194 2.88917   1 0.61169-0.29522 0.67831-0.21652-0.40686 0.93052
   3   7   8 71.8925  5.5218   1 0.60812-0.29166 0.59207-0.13029-0.52862 0.94757
   3   7   6 19.6155 1.90686   1 0.59298-0.27652 0.47970-0.01792-0.64659 0.96081
   3   7   4 4.74724 2.20121   1 0.56300-0.24655 0.34214 0.11963-0.75220 0.96171
   3   7   2-2.40969 2.15752   1 0.51671-0.20027 0.18654 0.27522-0.83552 0.94030
   3   7   0  87.068 4.66567   1 0.45630-0.13988 0.02658 0.43517-0.88938 0.88944
   3   7  -2-0.22598 1.82184   1 0.38780-0.07138-0.12179 0.58354-0.91364 0.80898
   3   7  -4 1.00371 2.18754   1 0.31866-0.00225-0.24669 0.70843-0.91520 0.70582
   3   7  -6 22.4897 1.52214   1 0.25483 0.06157-0.34347 0.80520-0.90394 0.58984
   3   7  -8  74.822  5.2162   1 0.19947 0.11692-0.41338 0.87510-0.88847 0.46965
   3   7 -10-0.85927 3.27199   1 0.15340 0.16298-0.46044 0.92216-0.87436 0.35082
   3   7 -12 21.9259 2.23734   1 0.11613 0.20023-0.48913 0.95084-0.86448 0.23622
   3   8 -11 548.177 17.6601   1 0.16135 0.15501-0.40566 0.93335-0.89969 0.32380
   3   8  -9 882.224 19.4114   1 0.20316 0.11321-0.36430 0.89199-0.90887 0.43770
   3   8  -7 6.15508 3.24401   1 0.25264 0.06374-0.30357 0.83126-0.91871 0.55226
   3   8  -5 1502.49  21.765   1 0.30912 0.00727-0.22062 0.74833-0.92507 0.66334
   3   8  -3 85.6505 5.21116   1 0.37041-0.05400-0.11438 0.64210-0.92178 0.76476
   3   8  -1-0.49197 2.38491   1 0.43243-0.11602 0.01257 0.51515-0.90154 0.84924
   3   8   1 5.36282 2.36339   1 0.48979-0.17337 0.15278 0.37495-0.85828 0.91071
   3   8   3 87.8456 5.23686   1 0.53734-0.22090 0.29503 0.23270-0.78998 0.94713
   3   8   5 1440.00 20.7686   1 0.57199-0.25554 0.42781 0.09994-0.69974 0.96160
   3   8   7 8.62529 1.41316   1 0.59338-0.27693 0.54284-0.01509-0.59416 0.96074
   3   8   9 836.217 18.7424   1 0.60319-0.28673 0.63648-0.10872-0.48048 0.95178
   3   8  11 538.894 16.7408   1 0.60387-0.28739 0.70874-0.18097-0.36449 0.94051
   3   9  10 21.4398 2.48061   1 0.59650-0.28005 0.67580-0.08207-0.43277 0.95644
   3   9   8 34.4018 2.54718   1 0.59074-0.27429 0.59695-0.00322-0.54266 0.96161
   3   9   6 14.0916 1.65659   1 0.57565-0.25921 0.49983 0.09389-0.64700 0.96123
   3   9   4 79.6755 5.43329   1 0.54974-0.23331 0.38633 0.20738-0.74052 0.95003
   3   9   2 23.5644 1.81589   1 0.51260-0.19618 0.26142 0.33228-0.81778 0.92257
   3   9   0 41.4531 2.77685   1 0.46560-0.14919 0.13299 0.46070-0.87488 0.87495
   3   9  -2 22.6469 2.07535   1 0.41190-0.09550 0.01014 0.58355-0.91113 0.80648
   3   9  -4 75.8366 5.37962   1 0.35568-0.03929-0.09931 0.69299-0.92930 0.71993
   3   9  -6 16.5566 1.65021   1 0.30088 0.01550-0.19055 0.78423-0.93442 0.62033
   3   9  -8 31.5125 2.38566   1 0.25041 0.06596-0.26211 0.85577-0.93199 0.51318
   3   9 -10 13.2142 4.57561   1 0.20585 0.11051-0.31485 0.90851-0.92656 0.40303
   3  10  -9 854.478  21.286   1 0.24809 0.06827-0.21909 0.87872-0.94364 0.47247
   3  10  -7  81.268 5.66314   1 0.29355 0.02282-0.15719 0.81683-0.94292 0.57648
   3  10  -5 343.871  11.686   1 0.34289-0.02651-0.07833 0.73798-0.93608 0.67436
   3  10  -3 455.262 12.6766   1 0.39400-0.07761 0.01659 0.64306-0.91892 0.76192
   3  10  -1 27.9271 2.42587   1 0.44392-0.12753 0.12441 0.53525-0.88733 0.83504
   3  10   1 30.4454 2.18205   1 0.48935-0.17295 0.23960 0.42007-0.83845 0.89088
   3  10   3  448.59 12.5013   1 0.52739-0.21097 0.35519 0.30449-0.77171 0.92887
   3  10   5 325.522 11.5311   1 0.55623-0.23981 0.46432 0.19537-0.68908 0.95096
   3  10   7 82.5823 6.13446   1 0.57545-0.25901 0.56169 0.09800-0.59428 0.96087
   3  10   9 870.135 20.9558   1 0.58569-0.26925 0.64427 0.01542-0.49161 0.96292
   3  11   8 106.331 7.43587   1 0.57224-0.25580 0.61575 0.10992-0.54149 0.96045
   3  11   6 47.4287 3.29564   1 0.55829-0.24187 0.53193 0.19373-0.63653 0.95077
   3  11   4 115.715 7.06266   1 0.53608-0.21967 0.43672 0.28893-0.72229 0.93181
   3  11   2 42.6255 3.23571   1 0.50559-0.18919 0.33368 0.39196-0.79554 0.90034
   3  11   0 195.064 9.00278   1 0.46774-0.15135 0.22782 0.49782-0.85393 0.85400
   3  11  -2 41.8117 2.96604   1 0.42442-0.10804 0.12485 0.60078-0.89676 0.79212
   3  11  -4 109.594 7.36679   1 0.37814-0.06177 0.03006 0.69556-0.92522 0.71586
   3  11  -6 41.1323 3.43787   1 0.33153-0.01517-0.05260 0.77821-0.94195 0.62787
   3  11  -8 105.907 8.30667   1 0.28683 0.02953-0.12097 0.84658-0.95030 0.53150
   3  12  -5 1087.41 22.5775   1 0.36387-0.04751 0.04925 0.74234-0.93011 0.66839
   3  12  -3 16.6834 1.94729   1 0.40672-0.09036 0.13268 0.65892-0.90381 0.74681
   3  12  -1 34.3754 2.40978   1 0.44771-0.13133 0.22455 0.56706-0.86546 0.81318
   3  12   1 36.5444  3.3555   1 0.48468-0.16829 0.32083 0.47078-0.81364 0.86608
   3  12   3 14.5117 2.01742   1 0.51585-0.19945 0.41690 0.37472-0.74828 0.90545
   3  12   5 1033.72  21.963   1 0.54005-0.22364 0.50826 0.28336-0.67069 0.93258
   4  12   2 405.694 13.8114   1 0.53665-0.11476 0.33174 0.45986-0.77576 0.88057
   4  12   0 821.546 19.7242   1 0.50268-0.08080 0.24029 0.55131-0.83032 0.83042
   4  12  -2 392.108  14.019   1 0.46463-0.04276 0.15210 0.63949-0.87228 0.76766
   4  11  -5 335.774 12.9426   1 0.39470 0.02716-0.02816 0.75376-0.91835 0.65664
   4  11  -3 183.606 9.53742   1 0.43881-0.01694 0.05313 0.67248-0.89696 0.73997
   4  11  -1 140.242 8.10002   1 0.48200-0.06012 0.14473 0.58089-0.86407 0.81180
   4  11   1 146.415 7.93643   1 0.52194-0.10005 0.24286 0.48277-0.81759 0.87004
   4  11   3 196.132 9.52806   1 0.55648-0.13457 0.34272 0.38292-0.75678 0.91395
   4  11   5 336.052 12.7785   1 0.58404-0.16213 0.43931 0.28633-0.68243 0.94432
   4  10   8 63.0711 4.97192   1 0.61994-0.19800 0.55398 0.10570-0.55551 0.97448
   4  10   6 431.123 13.5944   1 0.60288-0.18095 0.46324 0.19644-0.64943 0.96368
   4  10   4  395.59 12.5617   1 0.57695-0.15504 0.36148 0.29819-0.73232 0.94184
   4  10   2 0.69334 2.59423   1 0.54249-0.12059 0.25321 0.40645-0.80090 0.90570
   4  10   0 962.135 18.8981   1 0.50095-0.07906 0.14432 0.51533-0.85329 0.85337
   4  10  -2-1.05849 2.80049   1 0.45474-0.03285 0.04097 0.61868-0.88963 0.78500
   4  10  -4 404.686 13.0731   1 0.40671 0.01517-0.05173 0.71137-0.91206 0.70271
   4  10  -6 447.788  14.356   1 0.35955 0.06232-0.13046 0.79009-0.92394 0.60987
   4  10  -8 71.5186 5.92443   1 0.31533 0.10652-0.19386 0.85348-0.92896 0.51017
   4   9  -9 121.292 8.44202   1 0.27520 0.14666-0.28950 0.88315-0.91677 0.44561
   4   9  -7  218.42 9.97913   1 0.31922 0.10265-0.23393 0.82759-0.91835 0.55191
   4   9  -5 153.291  7.9538   1 0.36810 0.05378-0.16095 0.75461-0.91573 0.65401
   4   9  -3  184.18 8.28473   1 0.42012 0.00176-0.07041 0.66409-0.90470 0.74770
   4   9  -1 214.045 8.84347   1 0.47251-0.05061 0.03559 0.55808-0.88056 0.82828
   4   9   1 219.654 8.82716   1 0.52175-0.09984 0.15229 0.44140-0.83933 0.89177
   4   9   3 180.506 8.18896   1 0.56435-0.14243 0.27260 0.32109-0.77913 0.93629
   4   9   5 130.103 7.89978   1 0.59777-0.17584 0.38876 0.20494-0.70097 0.96285
   4   9   7 178.162 9.17224   1 0.62095-0.19901 0.49415 0.09956-0.60832 0.97492
   4   9   9 128.612 8.26691   1 0.63425-0.21230 0.58453 0.00918-0.50582 0.97714
   4   8  10 12.3401 1.98313   1 0.64599-0.22403 0.61891-0.09116-0.44660 0.97028
   4   8   8-0.37365 2.87003   1 0.63744-0.21549 0.53164-0.00390-0.55752 0.97648
   4   8   6  1.6341 2.63491   1 0.61834-0.19640 0.42508 0.10265-0.66089 0.97513
   4   8   4 116.033 6.44833   1 0.58733-0.16540 0.30239 0.22533-0.75063 0.96015
   4   8   2 691.433 14.4629   1 0.54462-0.12270 0.17040 0.35732-0.82111 0.92591
   4   8   0 2441.41 26.6567   1 0.49260-0.07069 0.03866 0.48905-0.86934 0.86942
   4   8  -2 729.663 15.1025   1 0.43542-0.01352-0.08310 0.61080-0.89635 0.79171
   4   8  -4  112.07 6.78112   1 0.37771 0.04419-0.18775 0.71545-0.90668 0.69731
   4   8  -6 1.42008 2.84016   1 0.32328 0.09861-0.27202 0.79971-0.90637 0.59228
   4   8  -8 2.48706 3.21078   1 0.27450 0.14738-0.33591 0.86359-0.90102 0.48222
   4   8 -10 7.37403  4.2574   1 0.23238 0.18948-0.38133 0.90900-0.89477 0.37125
   4   7 -11 150.994 9.70174   1 0.18824 0.23363-0.46694 0.92864-0.86405 0.28816
   4   7  -9 5.17398 4.09038   1 0.22671 0.19517-0.43329 0.89500-0.87230 0.40113
   4   7  -7  263.76 10.3008   1 0.27318 0.14870-0.38150 0.84321-0.88310 0.51665
   4   7  -5 396.463 11.7504   1 0.32765 0.09424-0.30797 0.76969-0.89320 0.63147
   4   7  -3 482.755  11.893   1 0.38878 0.03312-0.21006 0.67179-0.89705 0.74004
   4   7  -1 76.5751 4.71159   1 0.45321-0.03130-0.08811 0.54985-0.88701 0.83472
   4   7   1 68.1148 4.54323   1 0.51555-0.09363 0.05248 0.40926-0.85519 0.90762
   4   7   3 457.443 11.2365   1 0.56966-0.14773 0.20089 0.26086-0.79686 0.95401
   4   7   5 398.555 11.1042   1 0.61091-0.18896 0.34387 0.11789-0.71300 0.97488
   4   7   7 259.244 9.69718   1 0.63770-0.21575 0.47042-0.00865-0.60980 0.97639
   4   7   9 11.6624 1.44998   1 0.65126-0.22930 0.57462-0.11285-0.49545 0.96676
   4   7  11 157.027 9.23192   1 0.65421-0.23223 0.65544-0.19366-0.37711 0.95314
   4   6  12 1.45006 4.01505   1 0.65794-0.23596 0.69183-0.29602-0.29714 0.92553
   4   6  10 708.253 17.4267   1 0.66108-0.23910 0.62106-0.22525-0.42079 0.94446
   4   6   8 131.105 7.21082   1 0.65440-0.23243 0.52378-0.12798-0.54517 0.96412
   4   6   6 850.397 16.0213   1 0.63402-0.21206 0.39782-0.00203-0.66301 0.97723
   4   6   4 924.804 15.7125   1 0.59662-0.17467 0.24628 0.14950-0.76370 0.97321
   4   6   2 17.0202 1.49007   1 0.54192-0.11998 0.08025 0.31553-0.83653 0.94132
   4   6   0 1656.52 20.0294   1 0.47436-0.05243-0.08292 0.47869-0.87638 0.87645
   4   6  -2 13.8515 1.28856   1 0.40195 0.01997-0.22660 0.62236-0.88717 0.78252
   4   6  -4 964.597 16.9405   1 0.33255 0.08936-0.34151 0.73726-0.87909 0.66972
   4   6  -6 866.107 17.5132   1 0.27113 0.15077-0.42651 0.82226-0.86291 0.54881
   4   6  -8 153.599 8.08418   1 0.21954 0.20235-0.48533 0.88107-0.84635 0.42753
   4   6 -10 733.135 19.3192   1 0.17762 0.24426-0.52306 0.91879-0.83362 0.31008
   4   6 -12-0.56322 3.86119   1 0.14432 0.27755-0.54431 0.94004-0.82641 0.19816
   4   5 -13 106.246 7.78521   1 0.10216 0.31971-0.61205 0.94180-0.78423 0.10362
   4   5 -11 102.367 8.13266   1 0.12921 0.29267-0.60274 0.93250-0.78745 0.21155
   4   5  -9 395.507 13.6484   1 0.16470 0.25720-0.57960 0.90937-0.79812 0.32694
   4   5  -7 353.392  11.531   1 0.21044 0.21146-0.53794 0.86771-0.81633 0.44987
   4   5  -5 370.048 10.6251   1 0.26813 0.15378-0.47129 0.80107-0.84026 0.57852
   4   5  -3 319.728 9.13942   1 0.33827 0.08366-0.37219 0.70197-0.86433 0.70732
   4   5  -1 609.951  11.757   1 0.41816 0.00377-0.23528 0.56508-0.87737 0.82507
   4   5   1 607.093 11.5227   1 0.50001-0.07806-0.06361 0.39341-0.86364 0.91607
   4   5   3 288.753 8.33121   1 0.57207-0.15012 0.12627 0.20354-0.81035 0.96749
   4   5   5 344.278 9.49714   1 0.62453-0.20257 0.30898 0.02084-0.71717 0.97903
   4   5   7  304.27 10.1781   1 0.65479-0.23281 0.46378-0.13396-0.59663 0.96322
   4   5   9 394.225  12.205   1 0.66654-0.24456 0.58272-0.25289-0.46473 0.93603
   4   5  11 108.847  7.7004   1 0.66549-0.24349 0.66787-0.33803-0.33301 0.90903
   4   5  13 117.135 8.92959   1 0.65638-0.23437 0.72528-0.39544-0.20728 0.88802
   4   4  14 1341.45  29.421   1 0.64903-0.22701 0.75280-0.48892-0.10910 0.84220
   4   4  12 12.1611 1.70859   1 0.66328-0.24128 0.71111-0.44724-0.23281 0.86118
   4   4  10 8.98332 3.55097   1 0.67197-0.24997 0.64297-0.37910-0.36723 0.89089
   4   4   8 38.2744  3.1184   1 0.67041-0.24842 0.53897-0.27511-0.50977 0.92871
   4   4   6-1.21111 2.66445   1 0.65113-0.22915 0.39007-0.12622-0.65092 0.96514
   4   4   4 859.788 13.8504   1 0.60570-0.18374 0.19588 0.06797-0.77111 0.98061
   4   4   2 1152.07 15.2949   1 0.53158-0.10963-0.02400 0.28784-0.84662 0.95140
   4   4   0 2727.98 23.3695   1 0.43888-0.01693-0.23253 0.49636-0.86793 0.86798
   4   4  -2 1165.84 16.1348   1 0.34530 0.07664-0.39920 0.66302-0.84938 0.74471
   4   4  -4 887.719 15.2282   1 0.26386 0.15807-0.51628 0.78009-0.81479 0.60541
   4   4  -6  4.2179  2.5917   1 0.19875 0.22317-0.59174 0.85555-0.78128 0.46718
   4   4  -8 44.0683 3.56296   1 0.14881 0.27309-0.63701 0.90081-0.75640 0.33758
   4   4 -10 12.8898 1.79096   1 0.11126 0.31064-0.66130 0.92510-0.74187 0.21833
   4   4 -12 7.22101 4.11941   1 0.08339 0.33850-0.67085 0.93464-0.73694 0.10867
   4   4 -14 1265.06 30.0589   1 0.06308 0.35880-0.66957 0.93334-0.74012 0.00713
   4   3 -13 358.326 15.4689   1 0.04168 0.38021-0.72703 0.92484-0.68539 0.00477
   4   3 -11 96.1236 6.91644   1 0.06159 0.36031-0.72894 0.92676-0.68185 0.10594
   4   3  -9 192.518 10.0382   1 0.08975 0.33216-0.72010 0.91792-0.68810 0.21691
   4   3  -7 231.464 9.39442   1 0.12903 0.29289-0.69574 0.89358-0.70666 0.34019
   4   3  -5 1196.90 18.4259   1 0.18345 0.23848-0.64763 0.84547-0.73959 0.47784
   4   3  -3 718.959 12.9946   1 0.25775 0.16419-0.56221 0.76006-0.78584 0.62881
   4   3  -1 253.822 7.19009   1 0.35450 0.06745-0.42106 0.61891-0.83491 0.78260
   4   3   1 256.173  7.0241   1 0.46654-0.04458-0.21185 0.40971-0.85874 0.91115
   4   3   3 695.301 11.4741   1 0.57051-0.14854 0.04553 0.15234-0.81997 0.97710
   4   3   5 1142.39 15.9278   1 0.64065-0.21867 0.29410-0.09623-0.70916 0.97101
   4   3   7  221.85 8.28781   1 0.67225-0.25026 0.48708-0.28920-0.55735 0.92392
   4   3   9 176.874  8.3833   1 0.67745-0.25545 0.61731-0.41942-0.39975 0.87104
   4   3  11 85.1711  6.0131   1 0.66883-0.24682 0.69873-0.50083-0.25352 0.82953
   4   3  13 364.113 15.1196   1 0.65382-0.23180 0.74658-0.54867-0.12245 0.80318
   4   2  14 388.736 16.8461   1 0.63724-0.21521 0.77056-0.63862-0.00564 0.73872
   4   2  12 12.0316 2.06735   1 0.65621-0.23419 0.74369-0.61176-0.12713 0.75550
   4   2  10 953.851  19.928   1 0.67280-0.25078 0.68964-0.55772-0.26750 0.79115
   4   2   8 105.617 6.23396   1 0.68196-0.25996 0.59117-0.45926-0.43041 0.84934
   4   2   6 1044.78 15.9013   1 0.67095-0.24896 0.42138-0.28948-0.60998 0.92419
   4   2   4 1379.43 16.2748   1 0.61665-0.19466 0.15869-0.02679-0.77099 0.98048
   4   2   2 13.0129 1.28393   1 0.50522-0.08324-0.16052 0.29241-0.84791 0.95268
   4   2   0 2791.97 22.3932   1 0.36754 0.05443-0.43476 0.56665-0.82215 0.82220
   4   2  -2 15.9644 1.61543   1 0.24878 0.17318-0.61035 0.74223-0.75210 0.64743
   4   2  -4 1468.02 19.6787   1 0.16288 0.25906-0.70685 0.83872-0.68841 0.47902
   4   2  -6 1061.34 18.8666   1 0.10398 0.31795-0.75623 0.88810-0.64605 0.33194
   4   2  -8 117.212 7.75126   1 0.06377 0.35816-0.77899 0.91085-0.62384 0.20501
   4   2 -10 848.989 21.3583   1 0.03620 0.38572-0.78595 0.91780-0.61728 0.09373
   4   2 -12 8.39719 3.75534   1 0.01744 0.40447-0.78264 0.91448-0.62229-0.00598
   4   2 -14 434.604  18.053   1 0.00511 0.41679-0.77189 0.90373-0.63579-0.09720
   4   1 -15 225.741 13.2456   1-0.02584 0.44774-0.80672 0.87258-0.59043-0.19493
   4   1 -13 67.5617 5.22684   1-0.02024 0.44215-0.82373 0.88960-0.56667-0.11396
   4   1 -11 188.048 10.8085   1-0.00997 0.43189-0.83560 0.90148-0.54930-0.02661
   4   1  -9 104.601 7.86951   1 0.00657 0.41535-0.84105 0.90693-0.54098 0.06978
   4   1  -7 436.522 13.8052   1 0.03215 0.38979-0.83736 0.90325-0.54577 0.17929
   4   1  -5 350.627  10.933   1 0.07169 0.35026-0.81858 0.88448-0.56996 0.30821
   4   1  -3 542.328 11.7749   1 0.13418 0.28778-0.77107 0.83697-0.62252 0.46548
   4   1  -1 339.205 8.29169   1 0.23485 0.18712-0.66309 0.72900-0.71080 0.65848
   4   1   1 329.279 7.65405   1 0.38807 0.03391-0.43331 0.49923-0.81344 0.86584
   4   1   3 502.851 9.48403   1 0.56104-0.13906-0.05206 0.11799-0.82610 0.98323
   4   1   5 335.658 8.59157   1 0.66329-0.24130 0.32809-0.26216-0.67248 0.93432
   4   1   7 458.466  11.401   1 0.68554-0.26353 0.56508-0.49914-0.45883 0.82540
   4   1   9 113.742 6.70687   1 0.67460-0.25258 0.68652-0.62057-0.27098 0.74226
   4   1  11 176.711 9.99389   1 0.65518-0.23316 0.74592-0.67997-0.11908 0.69509
   4   1  13 85.6526 6.82413   1 0.63464-0.21260 0.77271-0.70674 0.00605 0.67467
   4   1  15 210.226  13.764   1 0.61455-0.19250 0.78066-0.71469 0.11311 0.67233
   4   0  14 1806.20 37.3065   1 0.60600-0.18395 0.78314-0.78314 0.13917 0.59391
   4   0  12  61.752 4.80351   1 0.62609-0.20405 0.77887-0.77888 0.03542 0.59294
   4   0  10  31.888 2.32283   1 0.64845-0.22642 0.75573-0.75575-0.09072 0.61436
   4   0   8 29.3211 2.03027   1 0.67258-0.25056 0.69438-0.69441-0.25553 0.67445
   4   0   6 12.2321 1.19915   1 0.68822-0.26621 0.54036-0.54039-0.48390 0.79810
   4   0   4 286.007 7.54315   1 0.63675-0.21475 0.16526-0.16530-0.75306 0.96254
   4   0   2 1438.66 15.7339   1 0.42585-0.00386-0.39627 0.39622-0.81342 0.91818
   4   0   0 5638.19 33.4338   1 0.21099 0.21099-0.72570 0.72565-0.65492 0.65496
   4   0  -2 1510.08  19.745   1 0.09213 0.32984-0.84220 0.84214-0.53130 0.42662
   4   0  -4 301.236   10.32   1 0.02929 0.39267-0.88180 0.88173-0.47078 0.26138
   4   0  -6 -3.0962 3.98468   1-0.00646 0.42842-0.89348 0.89340-0.44913 0.13501
   4   0  -8 26.7505 2.17821   1-0.02788 0.44983-0.89260 0.89252-0.45004 0.03120
   4   0 -10 29.9219 2.42926   1-0.04078 0.46271-0.88457 0.88448-0.46467-0.05889
   4   0 -12 68.7756 5.17175   1-0.04803 0.46996-0.87150 0.87141-0.48808-0.14020
   4   0 -14 1723.83 34.5441   1-0.05119 0.47310-0.85424 0.85413-0.51741-0.21559
   5   0 -13 87.7196 6.54623   1 0.01991 0.50750-0.84828 0.84816-0.52924-0.15139
   5   0 -11 170.263 11.9065   1 0.02644 0.50098-0.86260 0.86250-0.50525-0.07066
   5   0  -9 1081.36 25.2111   1 0.03791 0.48952-0.87186 0.87176-0.48835 0.01716
   5   0  -7 173.294  9.9354   1 0.05626 0.47118-0.87451 0.87442-0.48179 0.11532
   5   0  -5 328.098  12.489   1 0.08506 0.44239-0.86712 0.86703-0.49085 0.22910
   5   0  -3 1055.33 19.4803   1 0.13103 0.39643-0.84154 0.84146-0.52413 0.36710
   5   0  -1 26.4033 2.45476   1 0.20735 0.32012-0.77719 0.77712-0.59419 0.54188
   5   0   1 19.9033 2.02006   1 0.33654 0.19094-0.62185 0.62179-0.70719 0.75960
   5   0   3 1030.72 15.1667   1 0.52554 0.00195-0.28801 0.28796-0.80053 0.95766
   5   0   5 352.074 9.64837   1 0.68241-0.15491 0.16250-0.16255-0.71259 0.97444
   5   0   7 165.008 7.67677   1 0.73006-0.20255 0.47842-0.47847-0.48779 0.85436
   5   0   9 1176.44 23.0177   1 0.72241-0.19489 0.63310-0.63313-0.27774 0.74903
   5   0  11 178.585 10.7736   1 0.70173-0.17420 0.70330-0.70333-0.11309 0.68910
   5   0  13 69.0394 6.06528   1 0.67982-0.15228 0.73307-0.73309 0.01796 0.66277
   5   1  14 59.4521 4.72621   1 0.68387-0.15634 0.72951-0.66356 0.00157 0.73153
   5   1  12 17.6937 2.29917   1 0.70375-0.17622 0.69923-0.63329-0.12513 0.75351
   5   1  10 146.647 8.69482   1 0.72079-0.19327 0.63630-0.57036-0.27460 0.79826
   5   1   8 46.4122 3.85247   1 0.72759-0.20008 0.51689-0.45096-0.45083 0.86977
   5   1   6 158.368 6.95506   1 0.70474-0.17725 0.30496-0.23903-0.64044 0.95466
   5   1   4 141.737 6.17891   1 0.62186-0.09438-0.01214 0.07806-0.78297 0.99247
   5   1   2  253.65 7.78809   1 0.48143 0.04604-0.34659 0.41250-0.80505 0.90982
   5   1   0  102.71 5.43498   1 0.34074 0.18673-0.58276 0.64866-0.73780 0.73785
   5   1  -2 287.874 9.37724   1 0.23627 0.29119-0.71279 0.77869-0.66044 0.55577
   5   1  -4 153.301 7.81566   1 0.16615 0.36129-0.77806 0.84395-0.60588 0.39649
   5   1  -6 148.909 8.71631   1 0.11957 0.40786-0.80882 0.87470-0.57583 0.26173
   5   1  -8 38.8416 2.92988   1 0.08827 0.43916-0.82056 0.88644-0.56476 0.14594
   5   1 -10 152.128 10.1933   1 0.06714 0.46027-0.82077 0.88664-0.56735 0.04381
   5   1 -12 9.80841 5.75069   1 0.05315 0.47426-0.81312 0.87898-0.57972-0.04854
   5   1 -14 61.8477  4.9287   1 0.04445 0.48294-0.79943 0.86529-0.59916-0.13382
   5   2 -13 73.6423 5.65006   1 0.07722 0.45017-0.76034 0.89217-0.64497-0.03565
   5   2 -11 555.522 19.1973   1 0.09279 0.43462-0.76678 0.89861-0.63523 0.05933
   5   2  -9 607.047 18.0927   1 0.11533 0.41208-0.76457 0.89641-0.63420 0.16302
   5   2  -7 2.07958 4.17991   1 0.14731 0.38011-0.75027 0.88212-0.64456 0.27810
   5   2  -5 1868.83 26.0211   1 0.19242 0.33501-0.71760 0.84946-0.66940 0.40766
   5   2  -3 134.962  6.9216   1 0.25584 0.27161-0.65529 0.78715-0.71078 0.55376
   5   2  -1 40.4556 3.56445   1 0.34314 0.18432-0.54481 0.67668-0.76518 0.71288
   5   2   1 42.2975 3.26244   1 0.45455 0.07291-0.36387 0.49575-0.81302 0.86544
   5   2   3 125.497 5.84627   1 0.57304-0.04556-0.11029 0.24218-0.81204 0.96918
   5   2   5 1817.56 21.4308   1 0.66506-0.13758 0.16592-0.03403-0.72803 0.98989
   5   2   7 11.3539 1.36336   1 0.71212-0.18462 0.39482-0.26292-0.58037 0.94695
   5   2   9 573.985  15.237   1 0.72393-0.19643 0.55077-0.41887-0.41519 0.88649
   5   2  11 592.854 17.5238   1 0.71705-0.18953 0.64653-0.51462-0.26012 0.83614
   5   2  13 53.0197 4.15694   1 0.70194-0.17442 0.70153-0.56961-0.12238 0.80312
   5   3  12 0.49608 4.73227   1 0.71181-0.18430 0.66040-0.46251-0.23880 0.86718
   5   3  10 115.484  7.7012   1 0.71919-0.19169 0.58186-0.38398-0.37951 0.90317
   5   3   8  9.6796   1.491   1 0.71348-0.18599 0.46066-0.26279-0.52777 0.94671
   5   3   6 47.4699 3.83656   1 0.68508-0.15760 0.28759-0.08972-0.66917 0.98340
   5   3   4 7.61684 1.13428   1 0.62523-0.09776 0.06893 0.12893-0.77732 0.98682
   5   3   2 68.3394 4.65168   1 0.53647-0.00901-0.16203 0.35988-0.82819 0.93298
   5   3   0 48.6856 3.67128   1 0.43645 0.09100-0.36142 0.55926-0.82396 0.82402
   5   3  -2 80.1239 5.16684   1 0.34453 0.18291-0.50688 0.70472-0.79020 0.68555
   5   3  -4 7.46913 3.03214   1 0.26980 0.25763-0.60194 0.79977-0.75163 0.54225
   5   3  -6 63.3684 4.65533   1 0.21258 0.31484-0.65976 0.85758-0.72083 0.40674
   5   3  -8-3.07392 4.28014   1 0.16983 0.35758-0.69226 0.89008-0.70143 0.28261
   5   3 -10 113.611 8.71363   1 0.13826 0.38914-0.70762 0.90543-0.69299 0.16945
   5   3 -12 4.93174 4.08918   1 0.11523 0.41216-0.71090 0.90870-0.69384 0.06559
   5   4 -13 1.97643 5.22913   1 0.13488 0.39249-0.65371 0.91748-0.74468 0.06406
   5   4 -11 239.488 12.5456   1 0.15777 0.36961-0.65018 0.91396-0.74326 0.16737
   5   4  -9 938.809 21.8839   1 0.18832 0.33908-0.63489 0.89868-0.74934 0.27817
   5   4  -7 123.551 7.34836   1 0.22840 0.29901-0.60383 0.86762-0.76373 0.39728
   5   4  -5 773.156 16.4116   1 0.28015 0.24727-0.55102 0.81482-0.78610 0.52437
   5   4  -3 518.655 12.5206   1 0.34526 0.18216-0.46847 0.73228-0.81324 0.65623
   5   4  -1 3.98781 2.63769   1 0.42329 0.10415-0.34786 0.61167-0.83656 0.78427
   5   4   1 8.42547 1.22521   1 0.50883 0.01861-0.18607 0.44989-0.84050 0.89292
   5   4   3 487.043 11.2789   1 0.59029-0.06283 0.00637 0.25746-0.80711 0.96426
   5   4   5 703.935 14.0219   1 0.65432-0.12685 0.20355 0.06029-0.72821 0.99008
   5   4   7 103.521 6.26926   1 0.69406-0.16659 0.37753-0.11369-0.61284 0.97942
   5   4   9  922.71 19.0633   1 0.71163-0.18414 0.51346-0.24961-0.47933 0.95064
   5   4  11 237.019 11.1527   1 0.71337-0.18588 0.61085-0.34700-0.34318 0.91921
   5   4  13 1.64072 3.66875   1 0.70527-0.17777 0.67613-0.41227-0.21275 0.89349
   5   5  12 3.48806 3.48806   1 0.70647-0.17898 0.63809-0.30826-0.30588 0.93427
   5   5  10 105.122 7.50457   1 0.70761-0.18013 0.55817-0.22835-0.43306 0.95673
   5   5   8 3.08176  2.5852   1 0.69700-0.16953 0.44843-0.11862-0.55938 0.97833
   5   5   6 76.9978 5.08412   1 0.67017-0.14271 0.30774 0.02207-0.67527 0.98951
   5   5   4-1.59328 2.60181   1 0.62423-0.09678 0.14259 0.18721-0.76803 0.97755
   5   5   2  96.588 5.45825   1 0.56088-0.03344-0.03103 0.36082-0.82727 0.93206
   5   5   0 6.39876 3.08205   1 0.48735 0.04008-0.19272 0.52251-0.85165 0.85173
   5   5  -2 100.523 5.85541   1 0.41312 0.11430-0.32723 0.65701-0.84986 0.74521
   5   5  -4 0.61672 2.95766   1 0.34552 0.18189-0.42932 0.75909-0.83447 0.62510
   5   5  -6 75.5043 5.92518   1 0.28799 0.23941-0.50145 0.83121-0.81588 0.50179
   5   5  -8    0.00 3.17224   1 0.24103 0.28636-0.54917 0.87893-0.80024 0.38143
   5   5 -10 116.431 8.71253   1 0.20366 0.32373-0.57802 0.90776-0.79024 0.26672
   5   5 -12 1.82539 4.59382   1 0.17447 0.35290-0.59240 0.92214-0.78657 0.15832
   5   6 -11 483.833 17.7829   1 0.21649 0.31088-0.52137 0.91709-0.82544 0.24956
   5   6  -9 640.098 18.1831   1 0.25125 0.27613-0.49522 0.89094-0.83167 0.36051
   5   6  -7 9.28866 3.80996   1 0.29403 0.23336-0.45249 0.84822-0.84193 0.47548
   5   6  -5 1763.33 25.4867   1 0.34539 0.18201-0.38924 0.78498-0.85395 0.59222
   5   6  -3 46.6035 3.71185   1 0.40487 0.12254-0.30164 0.69738-0.86319 0.70619
   5   6  -1-1.12703 2.78928   1 0.47011 0.05731-0.18779 0.58354-0.86238 0.81010
   5   6   1  3.5391 1.16904   1 0.53627-0.00884-0.05041 0.44617-0.84250 0.89494
   5   6   3 42.4255   3.256   1 0.59664-0.06921 0.10130 0.29446-0.79601 0.95317
   5   6   5 1682.85 23.2232   1 0.64500-0.11755 0.25321 0.14256-0.72090 0.98278
   5   6   7 7.75397 2.71802   1 0.67805-0.15059 0.39142 0.00436-0.62198 0.98857
   5   6   9 637.843 16.6926   1 0.69614-0.16867 0.50705-0.11127-0.50803 0.97935
   5   6  11 485.347 15.9765   1 0.70188-0.17440 0.59734-0.20155-0.38775 0.96379
   5   7  10 117.579 8.05293   1 0.69257-0.16510 0.55717-0.09541-0.45794 0.98163
   5   7   8 36.1989  3.1855   1 0.68073-0.15327 0.46089 0.00086-0.56921 0.98817
   5   7   6 114.393 6.92727   1 0.65700-0.12955 0.34462 0.11713-0.67039 0.98463
   5   7   4 95.0569 6.09934   1 0.62037-0.09293 0.21327 0.24847-0.75466 0.96418
   5   7   2 197.012 8.19351   1 0.57200-0.04457 0.07582 0.38592-0.81668 0.92148
   5   7   0 93.2867 5.89337   1 0.51548 0.01194-0.05672 0.51844-0.85498 0.85507
   5   7  -2 191.653 8.30484   1 0.45584 0.07157-0.17465 0.63637-0.87274 0.76810
   5   7  -4 110.449 6.89851   1 0.39787 0.12952-0.27227 0.73398-0.87611 0.66675
   5   7  -6 127.474  7.8452   1 0.34492 0.18246-0.34812 0.80982-0.87170 0.55762
   5   7  -8 45.2008 3.68638   1 0.29869 0.22869-0.40363 0.86533-0.86481 0.44601
   5   7 -10 132.276 9.29109   1 0.25958 0.26778-0.44153 0.90322-0.85890 0.33538
   5   8  -9 1133.11 25.2098   1 0.30226 0.22510-0.35448 0.88215-0.88487 0.41372
   5   8  -7 164.105 9.42021   1 0.34416 0.18321-0.30584 0.83352-0.88770 0.52127
   5   8  -5 442.452 13.6385   1 0.39173 0.13566-0.23984 0.76752-0.88826 0.62655
   5   8  -3 390.394 12.4072   1 0.44370 0.08370-0.15538 0.68307-0.88258 0.72559
   5   8  -1 93.6778 6.54543   1 0.49766 0.02974-0.05328 0.58097-0.86570 0.81342
   5   8   1 115.088 6.54597   1 0.55012-0.02271 0.06280 0.46490-0.83266 0.88510
   5   8   3 374.032 11.8423   1 0.59714-0.06972 0.18619 0.34152-0.78014 0.93730
   5   8   5 430.442 13.1266   1 0.63537-0.10793 0.30848 0.21924-0.70780 0.96969
   5   8   7 148.929 8.36174   1 0.66294-0.13550 0.42168 0.10604-0.61848 0.98508
   5   8   9 1108.46 23.5224   1 0.67972-0.15227 0.52012 0.00761-0.51697 0.98830
   5   9   8 9.84074 4.19611   1 0.66446-0.13702 0.48788 0.10582-0.56593 0.98490
   5   9   6 52.6498  3.8627   1 0.64396-0.11653 0.39028 0.20341-0.65789 0.97214
   5   9   4 42.1013 3.40455   1 0.61407-0.08665 0.28247 0.31121-0.73687 0.94640
   5   9   2 87.2807 6.17499   1 0.57562-0.04821 0.17004 0.42364-0.79976 0.90457
   5   9   0 13.4317 1.65449   1 0.53066-0.00326 0.05966 0.53400-0.84542 0.84551
   5   9  -2 83.5578 5.61413   1 0.48212 0.04526-0.04233 0.63599-0.87504 0.77041
   5   9  -4 41.8998 3.38941   1 0.43309 0.09429-0.13129 0.72495-0.89172 0.68237
   5   9  -6 63.5205 4.97972   1 0.38615 0.14122-0.20478 0.79843-0.89940 0.58534
   5   9  -8 9.01558 4.75162   1 0.34312 0.18424-0.26233 0.85596-0.90192 0.48313
   5  10  -5 1205.70 24.3155   1 0.42360 0.10377-0.10325 0.76287-0.89992 0.63822
   5  10  -3 11.1561  1.7872   1 0.46834 0.05903-0.02541 0.68504-0.88314 0.72615
   5  10  -1 2.37908 2.37908   1 0.51321 0.01417 0.06446 0.59517-0.85578 0.80351
   5  10   1-2.73478  3.5593   1 0.55578-0.02838 0.16306 0.49658-0.81510 0.86756
   5  10   3 6.85557 1.78525   1 0.59358-0.06618 0.26564 0.39401-0.75957 0.91674
   5  10   5 1153.95 23.2256   1 0.62462-0.09720 0.36678 0.29288-0.68932 0.95121
   5  11   2 27.9948 2.15124   1 0.57411-0.04671 0.25692 0.46870-0.77733 0.88215
   5  11   0 14.6319 1.90239   1 0.53749-0.01010 0.16379 0.56182-0.82714 0.82724
   5  11  -2 25.5654   2.243   1 0.49740 0.02997 0.07577 0.64984-0.86415 0.75953
   6   9  -5 21.8074 2.37254   1 0.45111 0.18176-0.17494 0.76857-0.87514 0.61344
   6   9  -3 18.8242 2.19123   1 0.49579 0.13709-0.10178 0.69542-0.86243 0.70545
   6   9  -1  39.791 3.34187   1 0.54169 0.09120-0.01511 0.60876-0.84040 0.78814
   6   9   1  45.402 3.61263   1 0.58640 0.04650 0.08242 0.51124-0.80575 0.85821
   6   9   3 22.7752 2.02277   1 0.62722 0.00569 0.18636 0.40730-0.75612 0.91330
   6   9   5 25.2364   2.219   1 0.66172-0.02880 0.29111 0.30256-0.69081 0.95271
   6   8   6 855.115 20.1657   1 0.68140-0.04846 0.31336 0.21434-0.66131 0.97557
   6   8   4 119.814 7.46248   1 0.64739-0.01446 0.20032 0.32738-0.73527 0.94480
   6   8   2 150.993 8.34359   1 0.60508 0.02783 0.08514 0.44255-0.79153 0.89634
   6   8   0 1733.25 26.6465   1 0.55720 0.07570-0.02490 0.55258-0.82996 0.83005
   6   8  -2 140.219 8.62372   1 0.50709 0.12581-0.12367 0.65135-0.85295 0.74832
   6   8  -4 113.922 8.12924   1 0.45789 0.17499-0.20734 0.73501-0.86448 0.65513
   6   8  -6  934.18 22.3657   1 0.41198 0.22089-0.27449 0.80215-0.86886 0.55480
   6   7  -7 9.69414 4.33535   1 0.36909 0.26379-0.37192 0.83361-0.85174 0.48532
   6   7  -5 169.607 9.45743   1 0.41451 0.21837-0.31369 0.77539-0.85427 0.59256
   6   7  -3 60.3436 4.57171   1 0.46542 0.16748-0.23673 0.69843-0.85283 0.69585
   6   7  -1 10.7058 1.67861   1 0.51990 0.11300-0.14058 0.60229-0.84255 0.79028
   6   7   1 12.5957 1.71421   1 0.57475 0.05817-0.02747 0.48919-0.81782 0.87027
   6   7   3 65.1093 4.71977   1 0.62577 0.00716 0.09688 0.36484-0.77389 0.93107
   6   7   5 179.234 9.03232   1 0.66885-0.03591 0.22392 0.23782-0.70877 0.97066
   6   7   7 4.46799 3.95897   1 0.70119-0.06824 0.34441 0.11733-0.62414 0.99075
   6   6   8  138.30 8.53629   1 0.72030-0.08734 0.38457 0.01120-0.57714 0.99611
   6   6   6  49.279 3.47897   1 0.69130-0.05835 0.25861 0.13715-0.67459 0.98883
   6   6   4 507.028 13.6063   1 0.64868-0.01574 0.11971 0.27604-0.75151 0.96103
   6   6   2 1196.56 20.7312   1 0.59487 0.03806-0.02088 0.41663-0.80350 0.90831
   6   6   0 860.095 17.6738   1 0.53476 0.09816-0.15122 0.54696-0.83134 0.83142
   6   6  -2 1207.79 21.4765   1 0.47399 0.15892-0.26256 0.65830-0.84046 0.73583
   6   6  -4 537.923 14.9922   1 0.41709 0.21581-0.35123 0.74695-0.83827 0.62891
   6   6  -6 53.0207 4.05274   1 0.36667 0.26622-0.41765 0.81338-0.83135 0.51728
   6   6  -8 151.019 10.1355   1 0.32369 0.30919-0.46449 0.86020-0.82433 0.40553
   6   5  -9 20.5694 2.31118   1 0.27742 0.35547-0.54957 0.87931-0.78808 0.31692
   6   5  -7 44.0896 3.40136   1 0.31602 0.31687-0.51566 0.84541-0.79641 0.42997
   6   5  -5 1.58296 3.16592   1 0.36337 0.26953-0.46298 0.79273-0.80849 0.54677
   6   5  -3 6.97198 3.23277   1 0.41979 0.21312-0.38700 0.71676-0.82099 0.66399
   6   5  -1  38.088 2.52194   1 0.48407 0.14886-0.28398 0.61374-0.82766 0.77539
   6   5   1 33.5691 2.53448   1 0.55240 0.08054-0.15364 0.48341-0.81927 0.87171
   6   5   3 9.83261 3.47635   1 0.61818 0.01476-0.00237 0.33215-0.78597 0.94314
   6   5   5 1.95229 2.64341   1 0.67383-0.04087 0.15620 0.17359-0.72210 0.98398
   6   5   7 37.7773  2.4872   1 0.71397-0.08101 0.30564 0.02416-0.62981 0.99641
   6   5   9  9.5293 3.77461   1 0.73749-0.10452 0.43339-0.10359-0.51777 0.98909
   6   4  10 964.572 21.7935   1 0.75098-0.11799 0.48911-0.22527-0.44342 0.96709
   6   4   8 2.95566 3.17819   1 0.73538-0.10240 0.36536-0.10153-0.57057 0.98953
   6   4   6 920.419 18.0457   1 0.70073-0.06776 0.20917 0.05465-0.68196 0.99620
   6   4   4 330.404 10.4394   1 0.64532-0.01236 0.03199 0.23182-0.76318 0.97270
   6   4   2 123.345 6.65318   1 0.57384 0.05910-0.14478 0.40859-0.80604 0.91083
   6   4   0 2400.81 27.5514   1 0.49634 0.13659-0.29956 0.56336-0.81480 0.81488
   6   4  -2 143.878 7.65403   1 0.42277 0.21016-0.42084 0.68464-0.80261 0.69797
   6   4  -4 340.384 11.9178   1 0.35893 0.27399-0.50825 0.77204-0.78288 0.57352
   6   4  -6 995.279 21.2727   1 0.30647 0.32644-0.56727 0.83105-0.76443 0.45034
   6   4  -8-4.47567 4.13086   1 0.26468 0.36822-0.60440 0.86817-0.75147 0.33267
   6   4 -10 1014.38 25.5851   1 0.23203 0.40086-0.62510 0.88886-0.74531 0.22178
   6   3 -11 31.1991 2.76909   1 0.18919 0.44370-0.68987 0.88766-0.69883 0.12295
   6   3  -9 15.2228 5.10008   1 0.21491 0.41799-0.68142 0.87921-0.69968 0.22852
   6   3  -7   30.57 2.45911   1 0.24924 0.38367-0.65978 0.85758-0.70897 0.34253
   6   3  -5 49.9031 4.11839   1 0.29444 0.33848-0.61983 0.81764-0.72745 0.46572
   6   3  -3 68.3636 5.19969   1 0.35296 0.27997-0.55397 0.75179-0.75405 0.59705
   6   3  -1 2.38151 2.76065   1 0.42623 0.20671-0.45245 0.65028-0.78336 0.73107
   6   3   1   0.556 2.75205   1 0.51191 0.12104-0.30694 0.50478-0.80233 0.85476
   6   3   3 77.2669 5.39346   1 0.60053 0.03243-0.11971 0.31755-0.79056 0.94771
   6   3   5 41.2878 3.07762   1 0.67658-0.04361 0.08751 0.11034-0.73107 0.99294
   6   3   7 30.9049 2.65032   1 0.72786-0.09488 0.28093-0.08307-0.62541 0.99200
   6   3   9 14.6903 1.97627   1 0.75303-0.12004 0.43627-0.23840-0.49237 0.96369
   6   3  11  29.959 3.02121   1 0.75855-0.12555 0.54810-0.35023-0.35214 0.92817
   6   2  12 6.35923 4.85694   1 0.75803-0.12502 0.60481-0.47291-0.24375 0.87214
   6   2  10 40.1102 2.94268   1 0.76348-0.13047 0.51361-0.38171-0.39131 0.91498
   6   2   8 132.758  7.9514   1 0.75187-0.11888 0.37135-0.23947-0.54462 0.96357
   6   2   6 69.8254 5.01098   1 0.71115-0.07817 0.17050-0.03862-0.68195 0.99618
   6   2   4 752.408 14.8636   1 0.63428-0.00131-0.07031 0.20219-0.76985 0.97936
   6   2   2 1463.47   20.39   1 0.53262 0.10034-0.30181 0.43367-0.79071 0.89550
   6   2   0 1250.03 19.3895   1 0.43054 0.20242-0.48126 0.61312-0.76359 0.76366
   6   2  -2 1572.37   23.18   1 0.34481 0.28813-0.60089 0.73275-0.72118 0.61653
   6   2  -4 805.272 17.9414   1 0.27903 0.35390-0.67407 0.80591-0.68400 0.47463
   6   2  -6 78.9747 5.65619   1 0.23031 0.40261-0.71604 0.84788-0.65903 0.34494
   6   2  -8 149.826 9.85014   1 0.19466 0.43826-0.73765 0.86949-0.64657 0.22776
   6   2 -10 33.6168 3.05794   1 0.16875 0.46415-0.74555 0.87737-0.64479 0.12126
   6   2 -12 4.66913 4.94674   1 0.15022 0.48268-0.74361 0.87543-0.65158 0.02333
   6   1 -11 10.2203 4.33233   1 0.12768 0.50522-0.79695 0.86280-0.59046 0.01456
   6   1  -9 64.9703   4.897   1 0.14519 0.48773-0.80000 0.86585-0.58224 0.11107
   6   1  -7 26.5443  2.3948   1 0.17052 0.46241-0.79365 0.85952-0.58405 0.21760
   6   1  -5 101.488 7.41754   1 0.20679 0.42615-0.77345 0.83932-0.59924 0.33751
   6   1  -3 41.9863 2.62325   1 0.25884 0.37411-0.73090 0.79678-0.63156 0.47455
   6   1  -1 70.8553 4.90015   1 0.33337 0.29958-0.65026 0.71615-0.68271 0.63042
   6   1   1 71.6789 5.21442   1 0.43638 0.19659-0.50617 0.57206-0.74392 0.79635
   6   1   3 46.5352 3.73102   1 0.56173 0.07125-0.27570 0.34160-0.78002 0.93717
   6   1   5 94.3956 6.04709   1 0.67675-0.04377 0.01654 0.04936-0.73596 0.99782
   6   1   7 21.6425 1.82518   1 0.74515-0.11216 0.28567-0.21976-0.60247 0.96906
   6   1   9 55.3938 4.27662   1 0.76708-0.13407 0.47466-0.40874-0.43140 0.90270
   6   1  11 4.46656 3.32917   1 0.76300-0.12998 0.58882-0.52290-0.26634 0.84237
   6   0  12 56.6231 4.35459   1 0.74921-0.11618 0.65093-0.65097-0.12171 0.75009
   6   0  10 1326.74 26.0089   1 0.76659-0.13357 0.57661-0.57666-0.28227 0.80593
   6   0   8 6.90078 2.83668   1 0.76904-0.13603 0.42822-0.42827-0.47436 0.89330
   6   0   6 1263.40 19.8257   1 0.72632-0.09332 0.15907-0.15913-0.66860 0.98282
   6   0   4 316.183 9.65622   1 0.60521 0.02779-0.21021 0.21015-0.76779 0.97729
   6   0   2 267.621 9.41774   1 0.44520 0.18778-0.52474 0.52467-0.72560 0.83038
   6   0   0 3236.72 32.7282   1 0.31649 0.31649-0.70427 0.70419-0.63555 0.63561
   6   0  -2 329.176 11.6781   1 0.23154 0.40142-0.79147 0.79138-0.56572 0.46106
   6   0  -4 338.035 12.5301   1 0.17711 0.45584-0.83196 0.83186-0.52588 0.31650
   6   0  -6 1214.60 25.9439   1 0.14157 0.49137-0.84883 0.84873-0.50943 0.19533
   6   0  -8 8.61563 4.55896   1 0.11799 0.51494-0.85249 0.85238-0.50933 0.09051
   6   0 -10 1206.65 28.7274   1 0.10241 0.53051-0.84772 0.84760-0.52053-0.00301
   6   0 -12 51.9789 3.96187   1 0.09254 0.54037-0.83680 0.83667-0.53970-0.08856
   7   0  -9 712.794 23.0993   1 0.17943 0.55899-0.82693 0.82680-0.53299 0.06182
   7   0  -7 41.1554 3.54607   1 0.19888 0.53955-0.82669 0.82657-0.52641 0.15996
   7   0  -5 1210.71  26.975   1 0.22720 0.51124-0.81610 0.81598-0.53146 0.26973
   7   0  -3 117.028 8.70874   1 0.26843 0.47002-0.78925 0.78914-0.55237 0.39536
   7   0  -1 30.8592 2.40443   1 0.32899 0.40947-0.73440 0.73430-0.59373 0.54144
   7   0   1 28.1551 1.98904   1 0.41759 0.32088-0.62899 0.62890-0.65579 0.70822
   7   0   3 100.132 6.95491   1 0.53887 0.19961-0.43911 0.43903-0.71891 0.87606
   7   0   5 1123.60 20.1993   1 0.67239 0.06610-0.15305 0.15298-0.72416 0.98603
   7   0   7 37.2727 3.04784   1 0.76837-0.02987 0.15491-0.15498-0.62086 0.98745
   7   0   9  772.05 19.7579   1 0.80591-0.06740 0.38610-0.38617-0.44862 0.91993
   7   1   8 22.7208 2.24139   1 0.78420-0.04570 0.26869-0.20279-0.55918 0.97814
   7   1   6  92.963  6.6941   1 0.72721 0.01128 0.03764 0.02826-0.68531 0.99954
   7   1   4 14.9604 1.76856   1 0.63222 0.10625-0.21778 0.28367-0.74353 0.95304
   7   1   2 135.051 7.41906   1 0.52247 0.21600-0.43568 0.50156-0.73297 0.83776
   7   1   0 56.5653 4.72665   1 0.42456 0.31390-0.58645 0.65233-0.68985 0.68992
   7   1  -2 136.029 8.18844   1 0.34862 0.38983-0.67901 0.74488-0.64613 0.54149
   7   1  -4 12.8345 4.27817   1 0.29290 0.44554-0.73231 0.79818-0.61482 0.40546
   7   1  -6 94.0097 6.63827   1 0.25264 0.48579-0.76088 0.82674-0.59776 0.28367
   7   1  -8 6.82769 5.85566   1 0.22366 0.51476-0.77356 0.83940-0.59302 0.17421
   7   2  -9 812.707 24.0603   1 0.24490 0.49351-0.71926 0.85107-0.65021 0.17905
   7   2  -7 46.8452 3.70237   1 0.27363 0.46479-0.70573 0.83755-0.65357 0.28713
   7   2  -5 954.878  22.413   1 0.31211 0.42632-0.67715 0.80898-0.66643 0.40471
   7   2  -3 172.075 9.74139   1 0.36308 0.37535-0.62695 0.75879-0.68933 0.53232
   7   2  -1 38.4629 3.34648   1 0.42926 0.30918-0.54544 0.67729-0.71992 0.66764
   7   2   1 37.2363 3.26615   1 0.51123 0.22722-0.42113 0.55298-0.74922 0.80165
   7   2   3 162.757 8.07408   1 0.60325 0.13521-0.24780 0.37966-0.75806 0.91522
   7   2   5 899.383 18.1074   1 0.69035 0.04812-0.03807 0.16994-0.72242 0.98429
   7   2   7 44.4741 3.10936   1 0.75498-0.01649 0.17298-0.04111-0.63241 0.99901
   7   2   9 788.859 19.3983   1 0.79002-0.05153 0.34993-0.21805-0.50324 0.97455
   7   3   8  3.6199 2.87236   1 0.76883-0.03035 0.27393-0.07609-0.57767 0.99663
   7   3   6 94.7121 6.70832   1 0.72493 0.01354 0.10230 0.09554-0.68110 0.99534
   7   3   4 77.2858 6.04476   1 0.65966 0.07880-0.08356 0.28139-0.74685 0.95638
   7   3   2 224.822 9.41971   1 0.58161 0.15684-0.25753 0.45536-0.77162 0.87642
   7   3   0 4.93533 3.38129   1 0.50290 0.23554-0.39988 0.59770-0.76630 0.76638
   7   3  -2 230.167 10.4419   1 0.43253 0.30590-0.50491 0.70272-0.74702 0.64238
   7   3  -4 78.7161 5.83368   1 0.37408 0.36434-0.57693 0.77473-0.72614 0.51679
   7   3  -6 107.994  7.4215   1 0.32746 0.41095-0.62333 0.82112-0.71014 0.39606
   7   3  -8  -4.649 5.26231   1 0.29110 0.44730-0.65079 0.84858-0.70129 0.28249
   7   4  -7 12.2242 4.84209   1 0.33993 0.39847-0.57037 0.83413-0.74779 0.38136
   7   4  -5 1012.07 22.6737   1 0.38262 0.35579-0.52803 0.79180-0.75818 0.49647
   7   4  -3 59.4357 4.81169   1 0.43479 0.30362-0.46426 0.72804-0.77166 0.61466
   7   4  -1 5.18994 3.31573   1 0.49632 0.24211-0.37408 0.63786-0.78342 0.73115
   7   4   1 2.81393  3.2619   1 0.56479 0.17365-0.25444 0.51823-0.78502 0.83746
   7   4   3 61.2817 4.74436   1 0.63447 0.10398-0.10804 0.37184-0.76532 0.92249
   7   4   5  943.28 19.5355   1 0.69704 0.04142 0.05374 0.21007-0.71494 0.97683
   7   4   7 1.56825 3.28022   1 0.74494-0.00647 0.21304 0.05077-0.63208 0.99869
   7   5   6 111.034 7.50005   1 0.72093 0.01752 0.16751 0.16227-0.67235 0.98660
   7   5   4 6.99732 3.27335   1 0.67220 0.06624 0.02294 0.30684-0.73995 0.94948
   7   5   2 131.385 7.75437   1 0.61361 0.12482-0.11777 0.44753-0.78074 0.88555
   7   5   0 16.8185 1.96381   1 0.55124 0.18718-0.24264 0.57240-0.79827 0.79837
   7   5  -2 147.681 8.61505   1 0.49085 0.24756-0.34486 0.67462-0.80009 0.69546
   7   5  -4 7.00842 3.81862   1 0.43632 0.30209-0.42314 0.75288-0.79411 0.58476
   7   5  -6 129.732 9.39163   1 0.38935 0.34905-0.47964 0.80938-0.78638 0.47231
   7   6  -5 595.444 17.8459   1 0.43725 0.30114-0.38130 0.77701-0.81452 0.55282
   7   6  -3  158.55 9.11586   1 0.48610 0.25230-0.31290 0.70862-0.81596 0.65898
   7   6  -1 7.34953 1.79262   1 0.53995 0.19846-0.22453 0.62025-0.81118 0.75892
   7   6   1 3.45451 4.25692   1 0.59607 0.14235-0.11683 0.51256-0.79435 0.84681
   7   6   3 161.531 8.81212   1 0.65035 0.08808 0.00597 0.38977-0.75955 0.91672
   7   6   5 544.249 15.5806   1 0.69810 0.04034 0.13582 0.25992-0.70291 0.96481
   7   7   4 4.55039 3.90257   1 0.67693 0.06149 0.11591 0.34580-0.72678 0.93632
   7   7   2 83.8225 6.11987   1 0.63113 0.10729-0.00022 0.46192-0.77562 0.88044
   7   7   0 109.846  7.7733   1 0.58103 0.15738-0.10788 0.56958-0.80666 0.80677
   7   7  -2 81.5922 6.19425   1 0.53025 0.20814-0.20158 0.66327-0.82351 0.71889
   7   7  -4 3.27392 4.31201   1 0.48181 0.25657-0.27858 0.74027-0.83081 0.62147
   8   4   2  901.33 20.5304   1 0.62893 0.21501-0.21244 0.47622-0.74785 0.85267
   8   4   0 586.496 16.8388   1 0.56595 0.27798-0.32862 0.59239-0.75612 0.75622
   8   4  -2 957.777 22.1342   1 0.50754 0.33638-0.41969 0.68346-0.75252 0.64790
   8   3  -5 12.2108 4.44028   1 0.40406 0.43985-0.58356 0.78134-0.70446 0.44275
   8   3  -3  27.397 2.66159   1 0.45110 0.39282-0.53189 0.72968-0.71670 0.55972
   8   3  -1 44.1951 4.13864   1 0.50829 0.33564-0.45564 0.65344-0.73080 0.67853
   8   3   1  44.005 3.52402   1 0.57470 0.26924-0.34970 0.54751-0.73989 0.79234
   8   3   3 28.5501 2.37494   1 0.64612 0.19783-0.21285 0.41066-0.73293 0.89010
   8   3   5 12.7369 4.28959   1 0.71451 0.12945-0.05252 0.25034-0.69760 0.95949
   8   2   4 111.614   8.032   1 0.66759 0.17637-0.20083 0.33268-0.71690 0.92643
   8   2   2 65.8221 4.83947   1 0.58566 0.25830-0.36507 0.49691-0.72370 0.82851
   8   2   0 1110.44  22.866   1 0.50892 0.33502-0.49027 0.62210-0.70758 0.70767
   8   2  -2 66.6569 5.15904   1 0.44403 0.39991-0.57747 0.70929-0.68515 0.58052
   8   2  -4 119.532 9.11232   1 0.39211 0.45181-0.63446 0.76628-0.66617 0.45682
   8   1  -5 108.786 7.80936   1 0.33399 0.50994-0.72291 0.78875-0.60493 0.34322
   8   1  -3 82.9805 7.13561   1 0.37710 0.46683-0.68654 0.75239-0.62172 0.46472
   8   1  -1 65.0844 5.42365   1 0.43468 0.40927-0.62418 0.69004-0.64925 0.59697
   8   1   1 79.8199 5.75397   1 0.50947 0.33448-0.52353 0.58940-0.68294 0.73538
   8   1   3 62.1971 5.05201   1 0.60007 0.24389-0.37207 0.43794-0.70816 0.86532
   8   1   5 93.4354 7.23365   1 0.69514 0.14884-0.17018 0.23606-0.69841 0.96030
   8   0   6-5.63093   4.141   1 0.73111 0.11288-0.11006 0.10998-0.67328 0.98752
   8   0   4 273.818 11.3359   1 0.62022 0.22376-0.36562 0.36552-0.69402 0.90354
   8   0   2 669.539 17.9079   1 0.51000 0.33397-0.55534 0.55524-0.65693 0.76173
   8   0   0  397.34 14.5782   1 0.42198 0.42198-0.67311 0.67300-0.60741 0.60749
   8   0  -2 696.152 20.2811   1 0.35787 0.48608-0.74048 0.74036-0.56895 0.46431
   8   0  -4 280.076 14.7002   1 0.31231 0.53163-0.77705 0.77693-0.54657 0.33721
   8   0  -6-0.67497 3.99311   1 0.27997 0.56396-0.79482 0.79469-0.53849 0.22441
   0   0   0    0.00    0.00   1
;
_shelx_hkl_checksum     68668
_shelx_res_file
;
    shelx.res created by SHELXL-2014/7
TITL  bnsm23 in I b m m
REM  Space group changed to Ibmm
CELL   0.71073   6.737  10.773  13.574  90.000  90.000  90.000
ZERR     4       0.002   0.003   0.003   0.000   0.000   0.000
LATT    2
SYMM   -X,-Y,1/2+Z
SYMM   +X,-Y,1/2-Z
SYMM   -X,+Y,-Z
SFAC    AS   FE  NI     O   K
UNIT    12   8   3.5    48  5
L.S.    5
FMAP    2
BOND
ACTA
PLAN    25
WGHT    0.062900    3.071600
EXTI    0.001591
FVAR       0.19061
FE    2    0.250000    0.250000    0.636162    10.50000    0.00614    0.00333 =
         0.00338    0.00000    0.00000    0.00081
NI    3    0.000000    0.500000    0.500000    10.21875    0.00896    0.00565 =
         0.00543    0.00000   -0.00102    0.00000
K1    5    0.079703    0.000000    0.250000    10.25000    0.00957    0.01169 =
         0.04451    0.00000    0.00000    0.00000
K2    5    0.500000    0.500000    0.500000    10.06250    0.00947    0.01980 =
         0.05320    0.00000    0.00490    0.00000
AS1   1    0.250000    0.250000    0.429051    10.50000    0.00676    0.00764 =
         0.00615    0.00000    0.00000    0.00005
AS2   1    0.071666    0.500000    0.750000    10.25000    0.00619    0.00599 =
         0.00553    0.00000    0.00000    0.00000
O1    4    0.206198    0.365739    0.515757    11.00000    0.01078    0.00820 =
         0.00911   -0.00037   -0.00153    0.00146
O2    4   -0.067238    0.500000    0.647031    10.50000    0.01081    0.01351 =
         0.00714    0.00000   -0.00287    0.00000
O3    4    0.050145    0.209462    0.363527    11.00000    0.01016    0.02142 =
         0.01415   -0.00539   -0.00402   -0.00031
O4    4    0.225355    0.374191    0.750000    10.50000    0.01029    0.00537 =
         0.01225    0.00000    0.00000    0.00304
hklf 4
REM   bnsm23 in I b m m
REM R1 =  0.0284 for     548 Fo > 4sig(Fo)  and  0.0308 for all     591 data
REM     58 parameters refined using      0 restraints
END
WGHT      0.0629      3.0716
REM Highest difference peak  1.122,  deepest hole -0.920,  1-sigma level  0.227
Q1    1   0.2500  0.2500  0.6769  10.50000  0.05    1.12
Q2    1   0.2500  0.2500  0.3792  10.50000  0.05    1.04
Q3    1   0.1516  0.4186  0.7500  10.50000  0.05    0.98
Q4    1   0.2526  0.3183  0.5007  11.00000  0.05    0.93
Q5    1   0.2418  0.3459  0.7861  11.00000  0.05    0.89
Q6    1   0.2452  0.1637  0.3589  11.00000  0.05    0.81
Q7    1   0.0034  0.5000  0.5507  10.50000  0.05    0.81
Q8    1   0.0672  0.3803  0.7500  10.50000  0.05    0.80
Q9    1   0.2500  0.2500  0.6105  10.50000  0.05    0.79
Q10   1   0.2301  0.2871  0.6326  11.00000  0.05    0.76
Q11   1   0.2309  0.3495  0.5669  11.00000  0.05    0.70
Q12   1   0.0118  0.4245  0.4290  11.00000  0.05    0.69
Q13   1   0.0634  0.5000  0.6939  10.50000  0.05    0.67
Q14   1   0.3310  0.4173  0.7500  10.50000  0.05    0.62
Q15   1   0.0791  0.4186  0.6772  11.00000  0.05    0.58
Q16   1   0.2547  0.5000  0.7500  10.25000  0.05    0.56
Q17   1   0.0000  0.4018  0.5000  10.50000  0.05    0.56
Q18   1   0.1764  0.1582  0.4308  11.00000  0.05    0.55
Q19   1   0.0850  0.5000  0.6210  10.50000  0.05    0.54
Q20   1   0.2811  0.4108  0.5181  11.00000  0.05    0.54
Q21   1   0.2505  0.5000  0.5223  10.50000  0.05    0.53
Q22   1   0.4686  0.5000  0.5246  10.50000  0.05    0.52
Q23   1  -0.2383  0.5000  0.6562  10.50000  0.05    0.49
Q24   1   0.1191  0.1265  0.2500  10.50000  0.05    0.49
Q25   1  -0.2468  0.5700  0.6568  11.00000  0.05    0.45
;
_shelx_res_checksum     25486
