# Supplementary material for: K1+2xNi1−xFe2(AsO4)3 (x = 0,125): un nouvel arséniate à structure de type α-CrPO4
Source: Acta Crystallogr E Crystallogr Commun. 2017 Jan 24;73(Pt 2):239–45. doi: 10.1107/S2056989017000950 (PMC5290574; doi:10.1107/S2056989017000950)
Supplement: Supplementary file 2 [file e-73-00239-Isup2.hkl]

data_I                                                                          
_shelx_title '  bnsm23 in I b m m'                                              
_shelx_refln_list_code          4                                               
_shelx_F_calc_maximum      587.15                                               
_exptl_crystal_F_000      1181.00                                               
_reflns_d_resolution_high  0.7840                                               
                                                                                
loop_                                                                           
 _space_group_symop_operation_xyz                                               
 'x, y, z'                                                                      
 '-x, -y, z+1/2'                                                                
 'x, -y, -z+1/2'                                                                
 '-x, y, -z'                                                                    
 'x+1/2, y+1/2, z+1/2'                                                          
 '-x+1/2, -y+1/2, z+1'                                                          
 'x+1/2, -y+1/2, -z+1'                                                          
 '-x+1/2, y+1/2, -z+1/2'                                                        
 '-x, -y, -z'                                                                   
 'x, y, -z-1/2'                                                                 
 '-x, y, z-1/2'                                                                 
 'x, -y, z'                                                                     
 '-x+1/2, -y+1/2, -z+1/2'                                                       
 'x+1/2, y+1/2, -z'                                                             
 '-x+1/2, y+1/2, z'                                                             
 'x+1/2, -y+1/2, z+1/2'                                                         
                                                                                
_cell_length_a     6.7370                                                       
_cell_length_b    10.7730                                                       
_cell_length_c    13.5740                                                       
_cell_angle_alpha  90.000                                                       
_cell_angle_beta   90.000                                                       
_cell_angle_gamma  90.000                                                       
                                                                                
_shelx_F_squared_multiplier     1.000                                           
                                                                                
loop_                                                                           
 _refln_index_h                                                                 
 _refln_index_k                                                                 
 _refln_index_l                                                                 
 _refln_F_squared_calc                                                          
 _refln_F_squared_meas                                                          
 _refln_F_squared_sigma                                                         
 _refln_observed_status                                                         
   2   0   0      47671.29      48622.19       361.96 o                         
   4   0   0     169058.78     172391.03      1022.26 o                         
   6   0   0      90850.60      92855.58       938.91 o                         
   8   0   0      10912.08      10980.69       402.88 o                         
   1   1   0      32342.44      33852.58      1253.58 o                         
   3   1   0        777.21        863.02        66.05 o                         
   5   1   0       2842.57       2831.43       149.83 o                         
   7   1   0       1546.31       1557.88       130.18 o                         
   0   2   0      38721.00      40325.25       232.28 o                         
   2   2   0     302690.09     289315.91       961.87 o                         
   4   2   0      81919.08      80906.62       648.92 o                         
   6   2   0      32783.97      34927.81       541.77 o                         
   8   2   0      32416.96      30927.47       636.85 o                         
   1   3   0      39119.17      39984.04       215.11 o                         
   3   3   0      27412.91      27680.75       331.86 o                         
   5   3   0       1129.99       1340.80       101.11 o                         
   7   3   0         13.24        135.84        93.07 o                         
   0   4   0     344739.94     340474.69      1071.91 o                         
   2   4   0        375.89        368.99        29.37 o                         
   4   4   0      73646.59      78291.02       670.69 o                         
   6   4   0      67096.52      68015.89       780.54 o                         
   8   4   0      15834.87      16234.27       466.10 o                         
   1   5   0       3580.27       3496.23        82.57 o                         
   3   5   0       5445.29       5291.92       165.96 o                         
   5   5   0        272.36        176.14        84.84 o                         
   7   5   0        378.03        462.97        54.06 o                         
   0   6   0       2959.44       2928.93       115.85 o                         
   2   6   0     196132.86     198158.05      1018.71 o                         
   4   6   0      47584.59      46698.63       564.64 o                         
   6   6   0      22977.03      23896.15       491.03 o                         
   1   7   0      32311.76      31834.55       286.01 o                         
   3   7   0       2314.69       2399.37       128.57 o                         
   5   7   0       2375.79       2570.24       162.37 o                         
   7   7   0       2952.79       3026.61       214.18 o                         
   0   8   0     264536.97     262339.97      1311.47 o                         
   2   8   0      34347.80      33936.63       468.67 o                         
   4   8   0      68728.05      69238.93       755.99 o                         
   6   8   0      47138.34      48552.94       746.44 o                         
   1   9   0       5873.21       5766.89       144.09 o                         
   3   9   0       1042.18       1141.48        76.46 o                         
   5   9   0        389.36        369.75        45.54 o                         
   0  10   0       3529.33       3706.65       181.68 o                         
   2  10   0     127395.41     130291.80      1071.13 o                         
   4  10   0      28355.07      26777.35       525.96 o                         
   1  11   0       5828.02       5947.58       262.28 o                         
   3  11   0       5390.92       5380.23       248.31 o                         
   5  11   0        346.69        402.77        52.37 o                         
   0  12   0      67407.03      67235.71       848.30 o                         
   2  12   0       4888.40       4671.23       243.61 o                         
   4  12   0      22206.27      22790.06       547.16 o                         
   1  13   0       4284.13       4302.47       248.76 o                         
   1   0   1       7143.84       8351.84       132.32 o                         
   3   0   1      11053.11      13525.06       166.02 o                         
   5   0   1        564.56        632.67        89.48 o                         
   7   0   1        797.36        807.10        42.20 o                         
   2   1   1      17397.89      17514.98       556.59 o                         
   4   1   1       8816.89       9245.57       155.72 o                         
   6   1   1       1856.15       1962.61        98.37 o                         
   8   1   1       1861.91       2004.23       202.93 o                         
   1   2   1        251.87        538.25        19.86 o                         
   3   2   1       7499.21       8240.85       228.72 o                         
   5   2   1       1247.92       1142.40        66.28 o                         
   7   2   1       1024.30       1042.06        64.36 o                         
   2   3   1       3643.07       3097.72        91.91 o                         
   4   3   1       6922.50       7049.73       138.89 o                         
   6   3   1         34.24         40.39        53.65 o                         
   8   3   1       1137.64       1213.89        73.88 o                         
   1   4   1        555.01        550.98        30.41 o                         
   3   4   1        124.51         69.36        30.59 o                         
   5   4   1         86.51        211.33        61.07 o                         
   7   4   1         67.94        109.88        64.00 o                         
   2   5   1      11384.48      11538.50       195.80 o                         
   4   5   1      16633.67      16900.82       228.57 o                         
   6   5   1       1015.75        990.79        62.22 o                         
   1   6   1        244.86        371.74        19.54 o                         
   3   6   1       1990.92       2368.50        95.09 o                         
   5   6   1        110.94         59.72        64.22 o                         
   7   6   1        338.43        177.06        53.61 o                         
   2   7   1       4506.45       4567.77       246.16 o                         
   4   7   1       1833.23       1995.53       116.53 o                         
   6   7   1        251.90        322.27        33.01 o                         
   1   8   1       3932.10       4089.79       148.52 o                         
   3   8   1         84.05         67.40        80.58 o                         
   5   8   1       2870.07       2906.62       294.99 o                         
   2   9   1       6560.91       6670.83       196.95 o                         
   4   9   1       6071.77       5984.83       172.39 o                         
   6   9   1       1199.52       1172.00        77.25 o                         
   1  10   1        261.66        318.18        33.76 o                         
   3  10   1        700.59        808.68        44.67 o                         
   5  10   1         84.49          9.09        70.38 o                         
   2  11   1       2399.03       2296.69       116.22 o                         
   4  11   1       3924.54       3954.28       156.26 o                         
   1  12   1        146.33        132.60        40.85 o                         
   3  12   1        844.27        967.58        53.89 o                         
   2  13   1       1951.95       2071.71       154.02 o                         
   0   0   2       5045.27       4245.34       147.16 o                         
   2   0   2      29287.05      27503.19       816.56 o                         
   4   0   2      40325.24      41464.57      1009.18 o                         
   6   0   2       8161.83       8149.94       850.35 o                         
   8   0   2      18455.89      18884.08       371.99 o                         
   1   1   2        671.81        937.81        64.92 o                         
   3   1   2        238.77        202.66        15.12 o                         
   5   1   2       7320.66       7424.57       472.87 o                         
   7   1   2       3518.03       3734.67       151.54 o                         
   0   2   2      45540.79      43967.43       210.17 o                         
   2   2   2      13279.11      13786.83       244.61 o                         
   4   2   2        322.06        393.71        40.63 o                         
   6   2   2      43217.20      42462.86      1528.25 o                         
   8   2   2       1989.55       1823.82        97.22 o                         
   1   3   2        261.64        313.76        11.37 o                         
   3   3   2       3858.45       3980.44        94.65 o                         
   5   3   2       1925.82       2041.03       162.34 o                         
   7   3   2       6290.88       6270.54       192.99 o                         
   0   4   2        345.97        396.34        21.77 o                         
   2   4   2       7713.08       7068.87       116.15 o                         
   4   4   2      31911.12      32475.05       311.13 o                         
   6   4   2       3379.75       3665.08       282.99 o                         
   8   4   2      24975.45      25777.40       783.73 o                         
   1   5   2         85.28         78.49        12.71 o                         
   3   5   2       2179.46       2097.53        80.71 o                         
   5   5   2       2705.89       2713.38       110.03 o                         
   7   5   2       3982.67       3835.81       224.60 o                         
   0   6   2      18064.08      17216.64       194.00 o                         
   2   6   2       4194.77       4154.26       105.73 o                         
   4   6   2        348.48        423.08        43.61 o                         
   6   6   2      33228.52      33530.04       416.08 o                         
   1   7   2         42.93         39.22        30.10 o                         
   3   7   2         21.36        -33.74        38.31 o                         
   5   7   2       5425.48       5363.24       160.91 o                         
   7   7   2       2269.10       2279.06       119.92 o                         
   0   8   2       1890.35       1862.19       112.10 o                         
   2   8   2       8462.98       7921.11       238.15 o                         
   4   8   2      19473.66      19716.69       530.65 o                         
   6   8   2       4245.71       4024.42       165.31 o                         
   1   9   2         33.27         33.33        33.48 o                         
   3   9   2        614.50        638.05        37.62 o                         
   5   9   2       2260.23       2349.36       114.43 o                         
   0  10   2      17361.12      16747.65       263.39 o                         
   2  10   2       4571.64       4596.83       210.17 o                         
   4  10   2         10.75         -4.10        52.38 o                         
   1  11   2         60.11         65.33        36.38 o                         
   3  11   2       1116.87       1161.65        60.20 o                         
   5  11   2        697.31        740.18        42.74 o                         
   0  12   2        158.92        192.29        57.91 o                         
   2  12   2       2768.93       2705.72       281.78 o                         
   4  12   2      10351.26      11025.40       271.79 o                         
   1  13   2          9.60        -53.91        53.91 o                         
   1   0   3      38145.26      33056.99       279.98 o                         
   3   0   3       1066.63        861.99        45.54 o                         
   5   0   3      29133.56      29075.19       343.96 o                         
   7   0   3       2910.89       2958.11       232.80 o                         
   2   1   3      17519.88      17647.08       345.26 o                         
   4   1   3      14037.02      14416.22       548.17 o                         
   6   1   3       1164.21       1200.58        62.63 o                         
   8   1   3       2009.26       1942.57       286.23 o                         
   1   2   3      10663.48      10040.05       141.62 o                         
   3   2   3      18307.49      17139.01       446.41 o                         
   5   2   3       3416.80       3573.64       130.49 o                         
   7   2   3       4212.40       4595.36       171.39 o                         
   2   3   3      21228.58      21588.74       628.23 o                         
   4   3   3      19306.06      19651.23       329.32 o                         
   6   3   3       1916.16       2008.87       122.63 o                         
   8   3   3        800.01        772.28        48.79 o                         
   1   4   3      14861.46      13862.37       117.83 o                         
   3   4   3        183.92        155.89        20.28 o                         
   5   4   3      14673.65      13907.72       438.16 o                         
   7   4   3       1476.67       1662.99        93.04 o                         
   2   5   3       8488.23       8230.04       140.04 o                         
   4   5   3       8423.87       8393.49       428.18 o                         
   6   5   3        211.83        229.85        65.16 o                         
   1   6   3       5887.65       5768.27        85.93 o                         
   3   6   3      19552.06      18929.37       240.90 o                         
   5   6   3       1160.83       1221.01        67.41 o                         
   7   6   3       4142.55       4413.42       174.65 o                         
   2   7   3      11144.79      11395.09       307.42 o                         
   4   7   3      12818.19      13005.72       350.42 o                         
   6   7   3       1686.34       1728.00        90.44 o                         
   1   8   3      12349.66      11936.28       140.91 o                         
   3   8   3       2366.12       2390.53       101.78 o                         
   5   8   3      10146.33      10557.35       236.75 o                         
   2   9   3       5682.59       5571.79       153.95 o                         
   4   9   3       4939.63       5028.89       160.63 o                         
   6   9   3        545.72        582.03        54.38 o                         
   1  10   3       1914.42       1977.52        87.41 o                         
   3  10   3      11484.48      12496.68       246.15 o                         
   5  10   3        217.33        261.96        59.19 o                         
   2  11   3       4684.12       4523.88       163.34 o                         
   4  11   3       5433.33       5242.24       185.90 o                         
   1  12   3       3528.84       3822.17       112.11 o                         
   3  12   3        402.54        432.49        38.57 o                         
   2  13   3       2998.25       2985.52       280.39 o                         
   0   0   4       3130.80       2964.19       100.72 o                         
   2   0   4      31350.47      30165.74       536.65 o                         
   4   0   4       7831.23       8061.98       210.60 o                         
   6   0   4       8403.72       8970.13       301.87 o                         
   8   0   4       7621.94       7622.71       247.76 o                         
   1   1   4      15248.97      14267.19       619.73 o                         
   3   1   4       1125.86       1141.23        91.63 o                         
   5   1   4       4320.63       4038.57       159.50 o                         
   7   1   4        440.28        404.35        44.99 o                         
   0   2   4     241324.91     247291.17      6340.45 o                         
   2   2   4        442.85        422.67        61.09 o                         
   4   2   4      38151.83      39879.58      1246.84 o                         
   6   2   4      20975.21      21524.07       734.29 o                         
   8   2   4       3385.06       3174.88       166.04 o                         
   1   3   4        125.06        153.78        27.19 o                         
   3   3   4       6941.79       7022.35       135.82 o                         
   5   3   4        138.35        209.08        29.24 o                         
   7   3   4       1983.33       2149.42       115.63 o                         
   0   4   4      18680.82      21772.48       208.49 o                         
   2   4   4     132597.31     136642.55      4258.86 o                         
   4   4   4      22926.58      24319.18       389.19 o                         
   6   4   4       8869.86       9249.99       216.95 o                         
   1   5   4      14382.34      14620.07       259.84 o                         
   3   5   4      11113.20      10826.04       391.51 o                         
   5   5   4         12.01        -15.39        53.77 o                         
   7   5   4        119.60        192.74        68.41 o                         
   0   6   4     123218.81     129363.95       684.54 o                         
   2   6   4       1792.84       2030.91        84.17 o                         
   4   6   4      25006.75      26286.81       554.26 o                         
   6   6   4      14090.73      14432.37       427.56 o                         
   1   7   4       2293.40       2190.16        65.54 o                         
   3   7   4         24.27         78.98        51.52 o                         
   5   7   4       2891.43       2821.37       212.08 o                         
   7   7   4         60.40        108.55        79.64 o                         
   0   8   4       7178.27       6569.76       153.35 o                         
   2   8   4      38505.37      41521.48       562.12 o                         
   4   8   4       3235.35       3147.18       128.79 o                         
   6   8   4       3405.47       3229.65       151.50 o                         
   1   9   4       7952.46       8027.94       161.32 o                         
   3   9   4       1975.99       2142.74       105.31 o                         
   5   9   4       1033.30       1156.46        66.14 o                         
   0  10   4      39090.36      41092.71       597.50 o                         
   2  10   4        503.24        549.11        41.07 o                         
   4  10   4      10820.97      11055.49       250.34 o                         
   1  11   4       1569.60       1594.95        61.00 o                         
   3  11   4       3289.62       3110.40       140.50 o                         
   0  12   4         51.38        112.74        91.13 o                         
   2  12   4      42803.69      43266.10      1047.07 o                         
   1  13   4       1859.54       1947.64        74.35 o                         
   1   0   5      26775.59      22625.48       332.90 o                         
   3   0   5     115389.08     110044.93      4143.07 o                         
   5   0   5       9444.09       9499.70       331.53 o                         
   7   0   5      32639.45      32237.46      1214.19 o                         
   2   1   5      23131.23      22890.94       249.95 o                         
   4   1   5       9555.20       9452.82       207.16 o                         
   6   1   5       2646.70       2682.60       129.15 o                         
   8   1   5       2923.24       2785.75       211.47 o                         
   1   2   5      97541.43      96756.12      1713.66 o                         
   3   2   5      47133.04      48654.81      1448.14 o                         
   5   2   5      50333.22      51854.43       722.98 o                         
   7   2   5      25703.20      25633.70       771.36 o                         
   2   3   5      17696.53      17810.82       541.84 o                         
   4   3   5      32259.00      32670.53       763.45 o                         
   6   3   5       1126.29       1232.54       118.62 o                         
   8   3   5        255.10        343.48        84.92 o                         
   1   4   5      85576.12      90177.90       492.05 o                         
   3   4   5     134347.94     135108.98      4394.01 o                         
   5   4   5      19228.46      20403.63       961.13 o                         
   7   4   5      26830.56      27073.32       956.26 o                         
   2   5   5       5894.77       5790.98       131.42 o                         
   4   5   5       9572.62       9850.46       356.34 o                         
   6   5   5          9.58         49.11        55.85 o                         
   1   6   5      76746.57      78975.70       575.83 o                         
   3   6   5      24677.29      25647.59       663.90 o                         
   5   6   5      47068.50      48298.45      1129.77 o                         
   7   6   5      15890.56      15710.06       708.58 o                         
   2   7   5      17541.08      17714.84       249.70 o                         
   4   7   5      11207.50      10997.35       223.24 o                         
   6   7   5       4545.98       4818.71       180.09 o                         
   1   8   5      21594.44      22234.47       204.58 o                         
   3   8   5      41076.62      41218.29       875.83 o                         
   5   8   5      12449.99      12067.20       261.58 o                         
   2   9   5       5824.92       5830.59       164.54 o                         
   4   9   5       3864.56       3930.03       319.60 o                         
   6   9   5        646.07        654.12        47.20 o                         
   1  10   5      36283.29      36901.26       297.94 o                         
   3  10   5       9084.02       9248.94       253.43 o                         
   5  10   5      33006.12      32839.43       720.59 o                         
   2  11   5       3779.07       4008.86       153.07 o                         
   4  11   5       9288.20       9276.59       251.12 o                         
   1  12   5      23905.36      22876.42       264.75 o                         
   3  12   5      30701.75      29507.74       746.94 o                         
   0   0   6       7007.71       5611.17       154.54 o                         
   2   0   6      16517.42      14180.51       242.49 o                         
   4   0   6         27.41        302.37       210.95 o                         
   6   0   6      37183.72      34836.83       682.28 o                         
   8   0   6          6.45        -79.11        79.11 o                         
   1   1   6       1485.19       1712.57        60.12 o                         
   3   1   6        652.78        595.73        29.13 o                         
   5   1   6       4381.22       4270.44       149.95 o                         
   7   1   6       2488.99       2575.77       129.86 o                         
   0   2   6       2284.14       2349.48       158.01 o                         
   2   2   6      10787.80       9694.64       317.98 o                         
   4   2   6      29538.76      29411.17       340.02 o                         
   6   2   6       2088.28       2042.08       126.02 o                         
   1   3   6       1712.62       1813.50        79.17 o                         
   3   3   6       4152.47       4244.70       120.95 o                         
   5   3   6       1415.55       1515.63       218.94 o                         
   7   3   6       2966.55       2786.27       182.99 o                         
   0   4   6      18699.06      18104.53       228.32 o                         
   2   4   6      17291.35      17372.65       229.59 o                         
   4   4   6         23.85         42.41        74.71 o                         
   6   4   6      26402.92      26516.57      1041.27 o                         
   1   5   6         18.17         99.16        39.43 o                         
   3   5   6       1125.22       1142.10        62.42 o                         
   5   5   6       2102.18       2103.96       106.30 o                         
   7   5   6       3270.98       3279.71       257.63 o                         
   0   6   6       5467.74       5283.77       135.36 o                         
   2   6   6       8543.45       7956.30       168.30 o                         
   4   6   6      23577.15      23859.25       328.86 o                         
   6   6   6       1473.92       1402.68        72.70 o                         
   1   7   6       1586.67       1596.97        57.41 o                         
   3   7   6        561.73        590.89        39.56 o                         
   5   7   6       3302.85       3320.30       180.26 o                         
   0   8   6      10671.32      10582.12       370.07 o                         
   2   8   6       5315.32       5772.21       157.21 o                         
   4   8   6         41.35         42.14        53.17 o                         
   6   8   6      23394.64      24765.87      1097.22 o                         
   1   9   6         18.64         99.99        33.21 o                         
   3   9   6        466.08        424.72        33.93 o                         
   5   9   6       1582.37       1575.88       149.69 o                         
   0  10   6       1295.00       1235.43        62.56 o                         
   2  10   6       2183.36       2155.49       177.09 o                         
   4  10   6      11937.90      12141.01       272.89 o                         
   1  11   6        108.42        125.57        40.19 o                         
   3  11   6       1165.86       1229.08        86.69 o                         
   0  12   6       7729.22       7940.33       229.47 o                         
   2  12   6       2514.39       2557.77       127.08 o                         
   1   0   7       3219.65       3234.87        94.14 o                         
   3   0   7         36.62        -27.25        56.40 o                         
   5   0   7       4965.27       4640.29       167.59 o                         
   7   0   7       1162.90       1074.36        63.65 o                         
   2   1   7       9545.36       9408.72       200.14 o                         
   4   1   7      12621.79      12463.21       304.00 o                         
   6   1   7        740.82        652.01        67.48 o                         
   1   2   7        113.48        174.90        24.49 o                         
   3   2   7       9460.70       9441.69       195.55 o                         
   5   2   7        347.92        285.71       127.65 o                         
   7   2   7       1288.96       1252.51        65.57 o                         
   2   3   7      10100.92       9996.88       187.12 o                         
   4   3   7       6254.78       6244.30       171.60 o                         
   6   3   7        835.94        845.97        49.63 o                         
   1   4   7       4682.15       4331.37       141.16 o                         
   3   4   7        190.41        191.99        25.99 o                         
   5   4   7       3027.02       3109.68       276.01 o                         
   7   4   7         48.38        161.61       146.65 o                         
   2   5   7       9334.29       9508.08       189.52 o                         
   4   5   7       9119.26       9055.04       678.87 o                         
   6   5   7       1148.84       1107.02        86.91 o                         
   1   6   7        557.68        585.42        22.30 o                         
   3   6   7       6656.19       6501.94       364.58 o                         
   5   6   7         54.14        231.01        60.90 o                         
   2   7   7       4292.10       4213.38       270.67 o                         
   4   7   7       6966.53       7215.42       194.91 o                         
   6   7   7        162.14        191.64        80.47 o                         
   1   8   7       2494.34       2466.64       103.96 o                         
   3   8   7        223.88        225.43        35.66 o                         
   5   8   7       4250.48       4300.07       209.18 o                         
   2   9   7       4727.53       5040.09       164.93 o                         
   4   9   7       5266.06       5478.44       555.14 o                         
   1  10   7          8.40        -36.24        39.82 o                         
   3  10   7       2454.28       2255.69       114.64 o                         
   2  11   7       3891.88       4169.23       170.34 o                         
   1  12   7       1323.12       1317.37        89.39 o                         
   0   0   8      82914.33      94077.09      1091.47 o                         
   2   0   8      28097.63      24957.00       366.91 o                         
   4   0   8        745.01        776.03        40.89 o                         
   6   0   8        184.64        208.05        66.30 o                         
   1   1   8      13590.61      12925.90       590.85 o                         
   3   1   8       1451.41       1357.63        71.99 o                         
   5   1   8       1178.51       1154.83       104.24 o                         
   7   1   8        652.27        580.99       218.77 o                         
   0   2   8      40958.96      35765.76       407.23 o                         
   2   2   8       4828.61       5145.47       231.62 o                         
   4   2   8       3341.66       3045.32       159.83 o                         
   6   2   8       4025.77       3859.28       235.27 o                         
   1   3   8      16952.75      15795.80       185.93 o                         
   3   3   8      10743.35      10597.87       217.53 o                         
   5   3   8        178.51        217.76       175.53 o                         
   7   3   8         13.55         19.27       113.80 o                         
   0   4   8      10401.14      11038.27       215.79 o                         
   2   4   8      55738.98      53144.34       718.97 o                         
   4   4   8       1200.10       1128.81        79.78 o                         
   6   4   8         28.48         -7.59       102.27 o                         
   1   5   8       4093.14       3898.29        92.66 o                         
   3   5   8       3188.18       3241.89       125.21 o                         
   5   5   8         48.24         46.74        55.16 o                         
   0   6   8      46545.33      46585.54       446.70 o                         
   2   6   8       4693.64       5191.51       248.60 o                         
   4   6   8       3683.06       3913.32       310.05 o                         
   6   6   8       3334.55       3964.19       179.93 o                         
   1   7   8      15491.51      14847.53       186.08 o                         
   3   7   8       1960.02       2023.88       104.45 o                         
   5   7   8       1189.37       1116.38       123.94 o                         
   0   8   8      17855.19      17872.61       563.60 o                         
   2   8   8       8651.84       9337.76       217.51 o                         
   4   8   8         66.85         26.88        58.90 o                         
   1   9   8       4432.03       4271.48       112.43 o                         
   3   9   8        954.58        906.58        47.94 o                         
   5   9   8        261.11        260.23        86.58 o                         
   0  10   8      23848.65      25205.17       749.72 o                         
   2  10   8       6302.08       6117.49       685.87 o                         
   4  10   8       1759.40       1840.34       116.33 o                         
   1  11   8       4061.82       3986.66       150.75 o                         
   3  11   8       3163.39       2924.73       152.66 o                         
   0  12   8       1731.55       1746.93        98.07 o                         
   1   0   9      95235.35     107132.51      1620.01 o                         
   3   0   9      69887.37      64488.14      1421.04 o                         
   5   0   9      34598.55      31707.78      1327.87 o                         
   7   0   9      23386.86      20766.00       822.36 o                         
   2   1   9       8464.03       8100.22       214.69 o                         
   4   1   9       2857.11       3033.93       140.69 o                         
   6   1   9       1967.47       1650.37       131.89 o                         
   1   2   9      48512.84      47122.80      1374.94 o                         
   3   2   9      74555.09      69441.94      1284.85 o                         
   5   2   9      16469.84      16301.19       458.17 o                         
   7   2   9      23124.56      22157.48       419.09 o                         
   2   3   9        809.74        872.30        49.69 o                         
   4   3   9       5208.59       5066.04       215.80 o                         
   6   3   9        435.97        406.38        50.73 o                         
   1   4   9      31164.33      30557.73       446.63 o                         
   3   4   9      23387.10      23016.97       744.61 o                         
   5   4   9      25759.36      25857.23       399.77 o                         
   2   5   9       4726.87       4818.24       156.60 o                         
   4   5   9      11028.71      10917.44       251.59 o                         
   6   5   9        408.39        514.24       151.95 o                         
   1   6   9      32250.80      32082.35       355.67 o                         
   3   6   9      42319.94      41884.54       533.43 o                         
   5   6   9      17417.21      17701.83       340.71 o                         
   2   7   9       3148.23       2998.40       134.87 o                         
   4   7   9        158.34        300.16        89.30 o                         
   1   8   9      52635.58      51898.47       378.97 o                         
   3   8   9      24103.86      23870.29       639.21 o                         
   5   8   9      31191.19      31173.11       478.66 o                         
   2   9   9       3988.70       3977.50       169.26 o                         
   4   9   9       3381.85       3448.45       162.77 o                         
   1  10   9      25572.19      24318.83       323.12 o                         
   3  10   9      25269.75      23956.74       414.79 o                         
   2  11   9        759.42        759.28        91.95 o                         
   0   0  10      42616.17      50180.16       566.60 o                         
   2   0  10       4940.86       6046.87       213.63 o                         
   4   0  10        771.31        852.98        46.22 o                         
   6   0  10      39181.85      35625.57      1677.16 o                         
   1   1  10        148.90        206.36        56.88 o                         
   3   1  10        504.37        475.05        35.78 o                         
   5   1  10       4520.54       4108.79       182.41 o                         
   0   2  10       5008.96       5019.71       181.76 o                         
   2   2  10      10039.22       9583.35       324.03 o                         
   4   2  10      27073.73      25291.77      1460.32 o                         
   6   2  10        953.36       1026.25        89.39 o                         
   1   3  10       1480.37       1225.62        56.21 o                         
   3   3  10        447.61        376.99       103.64 o                         
   5   3  10       3351.25       3160.39       159.04 o                         
   0   4  10      32392.65      30607.23       571.37 o                         
   2   4  10       5522.21       5337.09       179.60 o                         
   4   4  10        267.32        336.13        53.77 o                         
   6   4  10      28656.68      27425.70       692.62 o                         
   1   5  10          9.96         33.03        35.18 o                         
   3   5  10       1007.20       1052.34        53.59 o                         
   5   5  10       3167.23       3037.44       156.69 o                         
   0   6  10       2553.88       2550.23       127.11 o                         
   2   6  10      11062.42      10582.71       246.38 o                         
   4   6  10      20509.92      19967.60       359.05 o                         
   1   7  10        896.70        807.31        32.61 o                         
   3   7  10         34.86         97.10       113.69 o                         
   5   7  10       3425.25       3425.73       202.51 o                         
   0   8  10      15543.80      15032.78       328.20 o                         
   2   8  10       5485.94       5508.14       191.11 o                         
   4   8  10        356.18        314.62        68.35 o                         
   1   9  10          7.76         53.90        38.47 o                         
   3   9  10        551.89        554.36       113.22 o                         
   0  10  10        296.91        259.40        50.10 o                         
   2  10  10       6577.30       6608.51       333.39 o                         
   1  11  10        302.74        345.94        36.28 o                         
   1   0  11      20410.83      24512.71       497.82 o                         
   3   0  11      28658.96      28671.46       467.31 o                         
   5   0  11       5754.14       4825.89       220.38 o                         
   2   1  11       2814.28       2708.71       150.17 o                         
   4   1  11       5530.65       5024.19       202.44 o                         
   6   1  11        139.09        191.76        79.19 o                         
   1   2  11      25757.49      25172.19       990.13 o                         
   3   2  11       8592.63       7925.54       237.58 o                         
   5   2  11      18091.98      15979.30       517.39 o                         
   2   3  11       4738.69       4146.83       169.16 o                         
   4   3  11       2485.86       2485.55       150.88 o                         
   6   3  11        890.13        843.74        56.20 o                         
   1   4  11      10932.11       9716.36       176.48 o                         
   3   4  11      21747.86      19753.63       724.89 o                         
   5   4  11       6623.74       6570.28       229.99 o                         
   2   5  11       3576.46       3383.47       194.59 o                         
   4   5  11       2919.98       2917.64       154.08 o                         
   1   6  11      16035.36      14379.36       216.57 o                         
   3   6  11       5087.12       4988.37       400.24 o                         
   5   6  11      14084.25      13407.92       328.77 o                         
   2   7  11       1619.36       1777.85        97.79 o                         
   4   7  11       4298.29       4251.43       184.37 o                         
   1   8  11      10174.77       9794.23       323.83 o                         
   3   8  11      16132.87      15044.20       336.41 o                         
   2   9  11       2129.92       2269.13       124.55 o                         
   1  10  11      12948.88      12329.73       328.05 o                         
   0   0  12      26532.85      33456.28       605.08 o                         
   2   0  12       1644.06       2157.50       224.79 o                         
   4   0  12       1907.37       1795.76        96.95 o                         
   6   0  12       1421.01       1492.02        80.70 o                         
   1   1  12       9967.40      11995.85       508.76 o                         
   3   1  12       1886.79       1977.30       112.06 o                         
   5   1  12        409.46        457.80       108.53 o                         
   0   2  12      19380.78      21841.63       404.77 o                         
   2   2  12      15955.03      14778.92       329.09 o                         
   4   2  12        193.83        309.07        50.02 o                         
   6   2  12        231.60        152.00        95.40 o                         
   1   3  12       4616.93       4525.39       154.05 o                         
   3   3  12       2657.94       2353.22       126.28 o                         
   5   3  12         45.85         79.15        85.16 o                         
   0   4  12      11089.51       9330.90       264.00 o                         
   2   4  12       9236.44       7819.60       238.75 o                         
   4   4  12        187.13        314.51        67.99 o                         
   1   5  12       8931.70       7469.23       168.14 o                         
   3   5  12       3875.34       3704.30       173.88 o                         
   5   5  12          0.71         76.25        76.46 o                         
   0   6  12      11834.60      10344.45       272.10 o                         
   2   6  12       8323.78       8078.28       458.12 o                         
   4   6  12        102.57         11.66        76.60 o                         
   1   7  12       4013.38       3614.64       121.00 o                         
   3   7  12        553.83        601.33        43.14 o                         
   0   8  12      20665.83      19692.37       385.16 o                         
   2   8  12       2886.48       2702.72       254.62 o                         
   1   9  12       5394.96       4984.17       150.88 o                         
   1   0  13       2115.04       2522.38        99.36 o                         
   3   0  13       4728.02       5716.13       235.19 o                         
   5   0  13       1985.54       2170.03       257.26 o                         
   2   1  13       5587.99       6191.38       253.99 o                         
   4   1  13       2014.66       2073.54       249.16 o                         
   1   2  13       1910.88       2385.91        93.14 o                         
   3   2  13         61.04         59.92       225.51 o                         
   5   2  13       1738.16       1703.98       283.98 o                         
   2   3  13       3382.57       2918.03       149.99 o                         
   4   3  13      11265.39       9987.01       298.87 o                         
   1   4  13       2072.53       2176.49       114.17 o                         
   3   4  13      12439.26      10800.49       296.80 o                         
   5   4  13         87.48         48.97        82.66 o                         
   2   5  13       1397.13       1465.55       244.41 o                         
   4   5  13       3444.41       3064.78       161.72 o                         
   1   6  13       3320.27       2713.09       101.89 o                         
   3   6  13        137.32        132.49        88.22 o                         
   2   7  13       6205.09       5804.61       258.35 o                         
   1   8  13        361.99        522.05        74.42 o                         
   0   0  14      35770.20      45543.76       762.84 o                         
   2   0  14      21918.90      27964.32       604.25 o                         
   4   0  14      43643.54      49301.54      1151.84 o                         
   1   1  14         14.66         15.05        58.23 o                         
   3   1  14        679.33       1101.49       253.50 o                         
   5   1  14       1758.99       1669.61        93.95 o                         
   0   2  14      48567.13      57599.57       713.82 o                         
   2   2  14      29557.64      31392.42       526.31 o                         
   4   2  14      12539.69      11374.46       634.14 o                         
   1   3  14        484.72        500.67        65.74 o                         
   3   3  14        954.13        932.32        56.36 o                         
   0   4  14      33246.35      31062.25      1209.95 o                         
   2   4  14      25986.22      24029.38       454.82 o                         
   4   4  14      43026.67      36475.05      1067.40 o                         
   1   5  14         88.82         96.44        51.08 o                         
   3   5  14        198.87        167.20        81.57 o                         
   0   6  14      31836.61      27233.02       638.05 o                         
   2   6  14      25997.92      21928.22       522.48 o                         
   1   7  14        461.02        429.64        40.23 o                         
   0   8  14      15049.90      12597.99       518.30 o                         
   1   0  15       1277.03       1626.38        71.80 o                         
   3   0  15       2010.91       2178.41       156.14 o                         
   2   1  15       2787.83       3164.43       168.87 o                         
   4   1  15       5427.19       6027.12       263.20 o                         
   1   2  15         14.81         83.51        67.19 o                         
   3   2  15       4056.87       4253.10       219.98 o                         
   2   3  15       4725.02       5056.25       231.61 o                         
   1   4  15       3184.64       3483.30       170.82 o                         
   3   4  15        861.02        633.86       101.14 o                         
   2   5  15       2970.77       2835.93       263.01 o                         
   1   6  15         21.57         73.35        76.93 o                         
   0   0  16      43168.14      56509.09       761.42 o                         
   2   0  16       1090.11       1457.40       188.77 o                         
   1   1  16       3865.92       4936.02       259.04 o                         
   3   1  16       1124.24       1285.82       140.91 o                         
   0   2  16        303.34        323.21       101.47 o                         
   2   2  16      23339.14      26979.65       528.60 o                         
   1   3  16       4532.64       5403.60       175.19 o                         
   0   4  16      28784.47      29642.84       551.01 o                         
   2   4  16        262.75        329.02        64.63 o                         
   1   5  16       2519.82       2354.15        94.33 o                         
   1   0  17        374.01        440.68        58.73 o                         
   1   2  17       1876.29       2537.53       171.24 o                         
                                                                                
